# Supplementary material for: 4-Chloro-N-[(E)-(3,4-dimeth­oxy­phen­yl)methyl­idene]aniline
Source: Acta Crystallogr Sect E Struct Rep Online. 2010 Aug 18;66(Pt 9):o2355. doi: 10.1107/S1600536810032782 (PMC3008132; doi:10.1107/S1600536810032782)
Supplement: Supplementary file 1 [file e-66-o2355-sup1.cif]

##############################################################################
###                                                                        ###
###        Electronic paper (Acta Crystallographica Section E)             ###
###                                                                        ###
##############################################################################
#                                                                            #
# This CIF contains the data in a paper accepted for publication in Acta     #
# Crystallographica Section E. It conforms to the requirements of Notes      #
# for Authors for Section E, and has been peer reviewed under the auspices   #
# of the IUCr Commission on Journals.                                        #
#                                                                            #
# Full details of the Crystallographic Information File format               #
# are given in the paper "The Crystallographic Information File (CIF):       #
# a New Standard Archive File for Crystallography" by S. R. Hall, F. H.      #
# Allen and I. D. Brown [Acta Cryst. (1991), A47, 655-685].                  #
#                                                                            #
# The current version of the core CIF dictionary is obtainable from          #
# ftp://ftp.iucr.org/pub/cif_core.dic. The current version number is 2.4.    #
#                                                                            #
# Software is freely available for graphical display of the structure(s) in  #
# this CIF.  For information consult the CIF home page http://www.iucr.org/  #
# cif/home.html                                                              #
#                                                                            #
# This file may be used for bona fide research purposes within the           #
# scientific community so long as proper attribution is given to the journal # 
# article from which it was obtained.                                        #
#                                                                            #
##############################################################################
                                             
data_global
_audit_creation_method     ?
_journal_date_recd_electronic     2010-08-14
_journal_date_accepted     2010-08-15
_journal_name_full     'Acta Crystallographica, Section E'
_journal_year     2010
_journal_volume     66
_journal_issue      9
_journal_page_first     o2355
_journal_page_last     o2355
_journal_paper_category     QO
_journal_coeditor_code     HB5610
_publ_contact_author
;
Muhammad Nawaz Tahir
University of Sargodha
Department of Physics
Sargodha
Pakistan
;
_publ_contact_author_email     'dmntahir_uos@yahoo.com'
_publ_contact_author_fax     '0092 48 32 22 121'
_publ_contact_author_phone     '0092 48 92 30 914'
_publ_section_title
;
4-Chloro-<i>N</i>-[(<i>E</i>)-(3,4-dimethoxyphenyl)methylidene]aniline
;
loop_
    _publ_author_name
    _publ_author_address
    'Tahir, M. Nawaz'
;
Department of Physics
University of Sargodha
Sargodha
Pakistan
;
    'Muhammad Ilyas Tariq'
;
Department of Chemistry
University of Sargodha
Sargodha
Pakistan
;
    'Muhammad Sarfraz'
;
Department of Chemistry
University of Sargodha
Sargodha
Pakistan
;
    'Shahbaz Ahmad'
;
Department of Chemistry
University of Sargodha
Sargodha
Pakistan
;
    'Riaz H. Tariq'
;
Institute of Chemical and Pharmaceutical Sciences
The University of Faisalabad
Faisalabad
Pakistan
;
data_I
_audit_creation_method     SHELXL-97
_chemical_name_systematic
;
4-Chloro-<i>N</i>-[(<i>E</i>)-(3,4-dimethoxyphenyl)methylidene]aniline
;
_chemical_name_common     ?
_chemical_formula_moiety     'C15 H14 Cl N O2'
_chemical_formula_sum     'C15 H14 Cl N O2'
_chemical_formula_iupac     'C15 H14 Cl N O2'
_chemical_formula_weight     275.72
_symmetry_cell_setting     monoclinic
_symmetry_space_group_name_H-M     'P 21/c'
_symmetry_space_group_name_Hall     '-P 2ybc'
loop_
    _symmetry_equiv_pos_site_id
    _symmetry_equiv_pos_as_xyz
    1 x,y,z
    2 -x,1/2+y,1/2-z
    3 -x,-y,-z
    4 x,1/2-y,1/2+z
_cell_length_a     12.4227(4)
_cell_length_b     7.3638(2)
_cell_length_c     30.4583(13)
_cell_angle_alpha     90
_cell_angle_beta     96.080(2)
_cell_angle_gamma     90
_cell_volume     2770.60(17)
_cell_formula_units_Z     8
_cell_measurement_reflns_used     3456
_cell_measurement_theta_min     1.65
_cell_measurement_theta_max     25.25
_cell_measurement_temperature     296(2)
_exptl_crystal_description     prism
_exptl_crystal_colour     'light yellow'
_exptl_crystal_size_max     0.35
_exptl_crystal_size_mid     0.22
_exptl_crystal_size_min     0.20
_exptl_crystal_density_diffrn     1.322
_exptl_crystal_density_meas     ?
_exptl_crystal_density_method     'not measured'
_exptl_crystal_F_000     1152
_exptl_absorpt_coefficient_mu     0.273
_exptl_absorpt_correction_type     multi-scan
_exptl_absorpt_process_details     '(SADABS; Bruker, 2005)'
_exptl_absorpt_correction_T_min     0.932
_exptl_absorpt_correction_T_max     0.950
_exptl_special_details
;
;
_diffrn_ambient_temperature     296(2)
_diffrn_radiation_type     MoK\a
_diffrn_radiation_wavelength     0.71073
_diffrn_radiation_source     'fine-focus sealed tube'
_diffrn_radiation_monochromator     graphite
_diffrn_measurement_device_type     'Bruker Kappa APEXII CCD'
_diffrn_measurement_method     \w
_diffrn_detector_area_resol_mean     8.10
_diffrn_reflns_number     20975
_diffrn_reflns_av_R_equivalents     0.0259
_diffrn_reflns_av_sigmaI/netI     0.0251
_diffrn_reflns_theta_min     1.65
_diffrn_reflns_theta_max     25.25
_diffrn_reflns_theta_full     25.25
_diffrn_measured_fraction_theta_max     0.998
_diffrn_measured_fraction_theta_full     0.998
_diffrn_reflns_limit_h_min     -14
_diffrn_reflns_limit_h_max     14
_diffrn_reflns_limit_k_min     -8
_diffrn_reflns_limit_k_max     8
_diffrn_reflns_limit_l_min     -36
_diffrn_reflns_limit_l_max     29
_diffrn_standards_number     0
_diffrn_standards_interval_count     ?
_diffrn_standards_interval_time     ?
_diffrn_standards_decay_%     ?
_refine_special_details
;
Refinement of <i>F</i>^2^ against ALL reflections. The weighted <i>R</i>-factor
<i>wR</i> and goodness of fit <i>S</i> are based on <i>F</i>^2^, conventional
<i>R</i>-factors <i>R</i> are based on <i>F</i>, with <i>F</i> set to zero for
negative <i>F</i>^2^. The threshold expression of <i>F</i>^2^ >
\s(<i>F</i>^2^) is used only for calculating <i>R</i>-factors(gt) <i>etc</i>.
and is not relevant to the choice of reflections for refinement.
<i>R</i>-factors based on <i>F</i>^2^ are statistically about twice as large
as those based on <i>F</i>, and <i>R</i>- factors based on ALL data will be
even larger.
;
_reflns_number_total     5007
_reflns_number_gt     3456
_reflns_threshold_expression     I>2\s(I)
_refine_ls_structure_factor_coef     Fsqd
_refine_ls_matrix_type     full
_refine_ls_R_factor_all     0.0657
_refine_ls_R_factor_gt     0.0399
_refine_ls_wR_factor_gt     0.0972
_refine_ls_wR_factor_ref     0.1203
_refine_ls_goodness_of_fit_ref     1.046
_refine_ls_restrained_S_all     1.046
_refine_ls_number_reflns     5007
_refine_ls_number_parameters     347
_refine_ls_number_restraints     0
_refine_ls_hydrogen_treatment     constr
_refine_ls_weighting_scheme     calc
_refine_ls_weighting_details
         'calc w=1/[\s^2^(Fo^2^)+(0.0465P)^2^+1.0036P] where P=(Fo^2^+2Fc^2^)/3'
_atom_sites_solution_hydrogens     geom
_atom_sites_solution_primary     direct
_atom_sites_solution_secondary     difmap
_refine_ls_shift/su_max     0.000
_refine_ls_shift/su_mean     0.000
_refine_diff_density_max     0.187
_refine_diff_density_min     -0.301
loop_
    _atom_type_symbol
    _atom_type_description
    _atom_type_scat_dispersion_real
    _atom_type_scat_dispersion_imag
    _atom_type_scat_source
    'C' 'C' 0.0033 0.0016
                         'International Tables Vol C Tables 4.2.6.8 and 6.1.1.4'
    'H' 'H' 0.0000 0.0000
                         'International Tables Vol C Tables 4.2.6.8 and 6.1.1.4'
    'N' 'N' 0.0061 0.0033
                         'International Tables Vol C Tables 4.2.6.8 and 6.1.1.4'
    'O' 'O' 0.0106 0.0060
                         'International Tables Vol C Tables 4.2.6.8 and 6.1.1.4'
    'Cl' 'Cl' 0.1484 0.1585
                         'International Tables Vol C Tables 4.2.6.8 and 6.1.1.4'
_computing_data_collection     'APEX2 (Bruker, 2009)'
_computing_cell_refinement     'SAINT (Bruker, 2009)'
_computing_data_reduction     'SAINT (Bruker, 2009)'
_computing_structure_solution     'SHELXS97 (Sheldrick, 2008)'
_computing_structure_refinement     'SHELXL97 (Sheldrick, 2008)'
_computing_molecular_graphics
                  'ORTEP-3 for Windows (Farrugia, 1997) and PLATON (Spek, 2009)'
_computing_publication_material
;
WinGX (Farrugia, 1999) and PLATON (Spek, 2009)
;
loop_
    _atom_site_type_symbol
    _atom_site_label
    _atom_site_fract_x
    _atom_site_fract_y
    _atom_site_fract_z
    _atom_site_U_iso_or_equiv
    _atom_site_thermal_displace_type
    _atom_site_calc_flag
    _atom_site_refinement_flags
    _atom_site_occupancy
    Cl Cl1 -0.47381(6) 0.59742(12) 0.19551(3) 0.1029(3) Uani . . 1.000
    O O1 0.34541(11) 0.7300(2) 0.00839(5) 0.0666(6) Uani . . 1.000
    O O2 0.15540(11) 0.7756(2) -0.03006(4) 0.0622(5) Uani . . 1.000
    N N1 -0.10335(14) 0.6680(2) 0.09001(5) 0.0531(6) Uani . . 1.000
    C C1 -0.18906(15) 0.6522(3) 0.11683(6) 0.0480(6) Uani . . 1.000
    C C2 -0.27949(16) 0.5526(3) 0.10049(7) 0.0534(7) Uani . . 1.000
    C C3 -0.36655(17) 0.5352(3) 0.12478(7) 0.0582(8) Uani . . 1.000
    C C4 -0.36430(18) 0.6199(3) 0.16498(8) 0.0597(8) Uani . . 1.000
    C C5 -0.27691(19) 0.7213(3) 0.18141(7) 0.0641(8) Uani . . 1.000
    C C6 -0.18948(17) 0.7378(3) 0.15726(7) 0.0572(8) Uani . . 1.000
    C C7 -0.00599(17) 0.6629(3) 0.10774(7) 0.0547(7) Uani . . 1.000
    C C8 0.08663(16) 0.6815(3) 0.08263(7) 0.0505(7) Uani . . 1.000
    C C9 0.07247(15) 0.7174(3) 0.03730(6) 0.0481(7) Uani . . 1.000
    C C10 0.15987(16) 0.7355(3) 0.01380(6) 0.0477(6) Uani . . 1.000
    C C11 0.26563(16) 0.7137(3) 0.03515(7) 0.0505(7) Uani . . 1.000
    C C12 0.27930(17) 0.6779(3) 0.07967(7) 0.0595(8) Uani . . 1.000
    C C13 0.19067(17) 0.6630(3) 0.10334(7) 0.0606(8) Uani . . 1.000
    C C14 0.45431(17) 0.7121(4) 0.02793(9) 0.0797(10) Uani . . 1.000
    C C15 0.05181(18) 0.8106(4) -0.05280(7) 0.0704(9) Uani . . 1.000
    Cl Cl2 -0.28854(6) 0.13333(12) 0.26687(2) 0.0916(3) Uani . . 1.000
    O O3 0.34354(11) 0.2151(2) 0.04035(5) 0.0685(6) Uani . . 1.000
    O O4 0.53216(11) 0.1383(2) 0.07674(5) 0.0614(5) Uani . . 1.000
    N N2 0.08863(14) 0.1523(2) 0.16357(6) 0.0538(6) Uani . . 1.000
    C C16 0.00252(16) 0.1438(3) 0.19048(6) 0.0474(7) Uani . . 1.000
    C C17 -0.09141(16) 0.2363(3) 0.17535(7) 0.0526(7) Uani . . 1.000
    C C18 -0.18002(17) 0.2347(3) 0.19879(7) 0.0575(7) Uani . . 1.000
    C C19 -0.17623(17) 0.1391(3) 0.23760(7) 0.0535(7) Uani . . 1.000
    C C20 -0.08492(18) 0.0463(3) 0.25324(7) 0.0614(8) Uani . . 1.000
    C C21 0.00371(17) 0.0481(3) 0.22977(7) 0.0572(7) Uani . . 1.000
    C C22 0.18473(17) 0.1189(3) 0.17922(7) 0.0597(8) Uani . . 1.000
    C C23 0.27594(16) 0.1226(3) 0.15321(7) 0.0547(7) Uani . . 1.000
    C C24 0.26207(16) 0.1687(3) 0.10854(7) 0.0511(7) Uani . . 1.000
    C C25 0.34811(16) 0.1725(3) 0.08394(7) 0.0502(7) Uani . . 1.000
    C C26 0.45269(15) 0.1286(3) 0.10403(7) 0.0515(7) Uani . . 1.000
    C C27 0.46640(17) 0.0814(3) 0.14774(8) 0.0654(8) Uani . . 1.000
    C C28 0.37878(18) 0.0795(4) 0.17212(8) 0.0700(9) Uani . . 1.000
    C C29 0.23950(17) 0.2317(3) 0.01634(7) 0.0672(8) Uani . . 1.000
    C C30 0.63635(16) 0.0663(3) 0.09192(8) 0.0675(9) Uani . . 1.000
    H H2 -0.28136 0.49722 0.07297 0.0640 Uiso . . 1.000
    H H3 -0.42638 0.46651 0.11397 0.0699 Uiso . . 1.000
    H H5 -0.27641 0.77864 0.20863 0.0769 Uiso . . 1.000
    H H6 -0.13016 0.80729 0.16828 0.0686 Uiso . . 1.000
    H H7 0.00653 0.64637 0.13813 0.0656 Uiso . . 1.000
    H H9 0.00291 0.72905 0.02296 0.0577 Uiso . . 1.000
    H H12 0.34870 0.66362 0.09400 0.0714 Uiso . . 1.000
    H H13 0.20112 0.64022 0.13353 0.0727 Uiso . . 1.000
    H H14A 0.46754 0.79754 0.05169 0.1193 Uiso . . 1.000
    H H14B 0.50294 0.73565 0.00611 0.1193 Uiso . . 1.000
    H H14C 0.46581 0.59102 0.03914 0.1193 Uiso . . 1.000
    H H15A 0.00931 0.70152 -0.05403 0.1056 Uiso . . 1.000
    H H15B 0.05986 0.85091 -0.08225 0.1056 Uiso . . 1.000
    H H15C 0.01616 0.90321 -0.03750 0.1056 Uiso . . 1.000
    H H17 -0.09447 0.30033 0.14893 0.0631 Uiso . . 1.000
    H H18 -0.24229 0.29817 0.18840 0.0690 Uiso . . 1.000
    H H20 -0.08271 -0.01779 0.27963 0.0737 Uiso . . 1.000
    H H21 0.06554 -0.01593 0.24041 0.0687 Uiso . . 1.000
    H H22 0.19776 0.09042 0.20906 0.0716 Uiso . . 1.000
    H H24 0.19328 0.19723 0.09526 0.0614 Uiso . . 1.000
    H H27 0.53481 0.05060 0.16104 0.0785 Uiso . . 1.000
    H H28 0.38922 0.04869 0.20187 0.0840 Uiso . . 1.000
    H H29A 0.19869 0.12289 0.01982 0.1007 Uiso . . 1.000
    H H29B 0.24729 0.24997 -0.01437 0.1007 Uiso . . 1.000
    H H29C 0.20224 0.33350 0.02736 0.1007 Uiso . . 1.000
    H H30A 0.66641 0.13300 0.11741 0.1012 Uiso . . 1.000
    H H30B 0.68330 0.07689 0.06896 0.1012 Uiso . . 1.000
    H H30C 0.62931 -0.05923 0.09960 0.1012 Uiso . . 1.000
loop_
    _atom_site_aniso_label
    _atom_site_aniso_U_11
    _atom_site_aniso_U_22
    _atom_site_aniso_U_33
    _atom_site_aniso_U_12
    _atom_site_aniso_U_13
    _atom_site_aniso_U_23
    Cl1 0.0819(5) 0.1266(7) 0.1086(6) 0.0040(4) 0.0499(4) 0.0131(5)
    O1 0.0419(8) 0.0932(12) 0.0652(10) -0.0014(8) 0.0074(7) 0.0011(9)
    O2 0.0502(8) 0.0884(11) 0.0482(8) 0.0024(8) 0.0058(7) 0.0031(8)
    N1 0.0510(10) 0.0576(10) 0.0509(10) -0.0004(8) 0.0067(8) 0.0022(8)
    C1 0.0490(11) 0.0469(11) 0.0480(11) 0.0033(9) 0.0048(9) 0.0062(9)
    C2 0.0576(13) 0.0507(12) 0.0512(12) 0.0006(10) 0.0028(10) 0.0015(10)
    C3 0.0496(12) 0.0575(13) 0.0664(14) -0.0020(10) 0.0005(10) 0.0109(11)
    C4 0.0568(13) 0.0607(14) 0.0640(14) 0.0086(11) 0.0179(11) 0.0117(11)
    C5 0.0749(16) 0.0635(14) 0.0554(13) 0.0048(12) 0.0139(12) -0.0054(11)
    C6 0.0574(13) 0.0566(13) 0.0572(13) -0.0035(10) 0.0045(10) -0.0052(10)
    C7 0.0574(13) 0.0604(13) 0.0464(11) 0.0015(10) 0.0059(10) 0.0051(10)
    C8 0.0492(12) 0.0535(12) 0.0487(11) 0.0007(9) 0.0043(9) 0.0026(9)
    C9 0.0419(11) 0.0496(12) 0.0518(12) 0.0011(9) 0.0001(9) -0.0002(9)
    C10 0.0482(11) 0.0469(11) 0.0472(11) 0.0005(9) 0.0015(9) -0.0022(9)
    C11 0.0450(11) 0.0514(12) 0.0548(12) -0.0009(9) 0.0043(9) -0.0033(10)
    C12 0.0438(11) 0.0724(15) 0.0601(14) 0.0015(10) -0.0049(10) -0.0011(11)
    C13 0.0588(13) 0.0740(15) 0.0478(12) 0.0017(11) 0.0000(10) 0.0064(11)
    C14 0.0445(13) 0.113(2) 0.0814(17) -0.0016(13) 0.0054(12) -0.0137(16)
    C15 0.0656(15) 0.0966(18) 0.0477(12) 0.0126(13) 0.0000(11) -0.0030(12)
    Cl2 0.0734(4) 0.1239(6) 0.0828(5) 0.0051(4) 0.0329(3) -0.0075(4)
    O3 0.0441(8) 0.1016(12) 0.0596(9) 0.0077(8) 0.0045(7) 0.0180(9)
    O4 0.0406(8) 0.0748(10) 0.0686(10) 0.0043(7) 0.0045(7) 0.0094(8)
    N2 0.0529(10) 0.0587(11) 0.0503(10) 0.0024(8) 0.0072(8) 0.0034(8)
    C16 0.0516(12) 0.0447(11) 0.0452(11) 0.0001(9) 0.0023(9) -0.0007(9)
    C17 0.0593(13) 0.0538(12) 0.0432(11) 0.0071(10) -0.0019(9) 0.0047(9)
    C18 0.0528(12) 0.0617(13) 0.0562(13) 0.0120(10) -0.0030(10) -0.0051(11)
    C19 0.0538(12) 0.0565(12) 0.0509(12) 0.0000(10) 0.0094(10) -0.0085(10)
    C20 0.0689(15) 0.0616(14) 0.0543(13) 0.0024(11) 0.0092(11) 0.0119(11)
    C21 0.0549(12) 0.0573(13) 0.0586(13) 0.0091(10) 0.0021(10) 0.0126(11)
    C22 0.0588(14) 0.0723(15) 0.0474(12) 0.0005(11) 0.0035(10) 0.0030(11)
    C23 0.0500(12) 0.0606(13) 0.0531(12) 0.0010(10) 0.0031(10) 0.0013(10)
    C24 0.0425(11) 0.0537(12) 0.0564(12) 0.0045(9) 0.0016(9) 0.0031(10)
    C25 0.0471(11) 0.0496(12) 0.0531(12) 0.0015(9) 0.0011(9) 0.0050(10)
    C26 0.0423(11) 0.0512(12) 0.0600(13) 0.0006(9) 0.0005(9) 0.0018(10)
    C27 0.0440(12) 0.0853(17) 0.0642(14) 0.0044(11) -0.0073(10) 0.0105(12)
    C28 0.0580(14) 0.0963(18) 0.0538(13) 0.0041(12) -0.0028(11) 0.0113(13)
    C29 0.0576(13) 0.0810(16) 0.0606(14) 0.0047(12) -0.0046(11) 0.0085(12)
    C30 0.0416(12) 0.0733(15) 0.0867(17) 0.0067(10) 0.0029(11) 0.0070(13)
_geom_special_details
;
Bond distances, angles <i>etc</i>. have been calculated using the rounded
fractional coordinates. All su's are estimated from the variances of the
(full) variance-covariance matrix. The cell e.s.d.'s are taken into account in
the estimation of distances, angles and torsion angles
;
loop_
    _geom_bond_atom_site_label_1
    _geom_bond_atom_site_label_2
    _geom_bond_site_symmetry_1
    _geom_bond_site_symmetry_2
    _geom_bond_distance
    _geom_bond_publ_flag
    Cl1 C4 . . 1.735(2) no
    Cl2 C19 . . 1.734(2) no
    O1 C11 . . 1.354(2) no
    O1 C14 . . 1.425(3) no
    O2 C15 . . 1.419(3) no
    O2 C10 . . 1.364(2) no
    O3 C25 . . 1.360(3) no
    O3 C29 . . 1.421(3) no
    O4 C30 . . 1.430(3) no
    O4 C26 . . 1.358(2) no
    N1 C7 . . 1.272(3) no
    N1 C1 . . 1.414(2) no
    N2 C22 . . 1.262(3) no
    N2 C16 . . 1.416(3) no
    C1 C6 . . 1.384(3) no
    C1 C2 . . 1.389(3) no
    C2 C3 . . 1.380(3) no
    C3 C4 . . 1.372(3) no
    C4 C5 . . 1.368(3) no
    C5 C6 . . 1.380(3) no
    C7 C8 . . 1.454(3) no
    C8 C9 . . 1.398(3) no
    C8 C13 . . 1.384(3) no
    C9 C10 . . 1.369(3) no
    C10 C11 . . 1.412(3) no
    C11 C12 . . 1.374(3) no
    C12 C13 . . 1.383(3) no
    C2 H2 . . 0.9300 no
    C3 H3 . . 0.9300 no
    C5 H5 . . 0.9300 no
    C6 H6 . . 0.9300 no
    C7 H7 . . 0.9300 no
    C9 H9 . . 0.9300 no
    C12 H12 . . 0.9300 no
    C13 H13 . . 0.9300 no
    C14 H14A . . 0.9600 no
    C14 H14B . . 0.9600 no
    C14 H14C . . 0.9600 no
    C15 H15A . . 0.9600 no
    C15 H15B . . 0.9600 no
    C15 H15C . . 0.9600 no
    C16 C17 . . 1.387(3) no
    C16 C21 . . 1.388(3) no
    C17 C18 . . 1.374(3) no
    C18 C19 . . 1.372(3) no
    C19 C20 . . 1.366(3) no
    C20 C21 . . 1.375(3) no
    C22 C23 . . 1.450(3) no
    C23 C24 . . 1.395(3) no
    C23 C28 . . 1.382(3) no
    C24 C25 . . 1.369(3) no
    C25 C26 . . 1.414(3) no
    C26 C27 . . 1.369(3) no
    C27 C28 . . 1.381(3) no
    C17 H17 . . 0.9300 no
    C18 H18 . . 0.9300 no
    C20 H20 . . 0.9300 no
    C21 H21 . . 0.9300 no
    C22 H22 . . 0.9300 no
    C24 H24 . . 0.9300 no
    C27 H27 . . 0.9300 no
    C28 H28 . . 0.9300 no
    C29 H29A . . 0.9600 no
    C29 H29B . . 0.9600 no
    C29 H29C . . 0.9600 no
    C30 H30A . . 0.9600 no
    C30 H30B . . 0.9600 no
    C30 H30C . . 0.9600 no
loop_
    _geom_angle_atom_site_label_1
    _geom_angle_atom_site_label_2
    _geom_angle_atom_site_label_3
    _geom_angle_site_symmetry_1
    _geom_angle_site_symmetry_2
    _geom_angle_site_symmetry_3
    _geom_angle
    _geom_angle_publ_flag
    C11 O1 C14 . . . 117.62(17) no
    C10 O2 C15 . . . 117.28(15) no
    C25 O3 C29 . . . 117.64(16) no
    C26 O4 C30 . . . 118.33(17) no
    C1 N1 C7 . . . 119.52(17) no
    C16 N2 C22 . . . 121.01(18) no
    N1 C1 C6 . . . 123.42(18) no
    N1 C1 C2 . . . 117.81(17) no
    C2 C1 C6 . . . 118.70(18) no
    C1 C2 C3 . . . 120.48(19) no
    C2 C3 C4 . . . 119.6(2) no
    C3 C4 C5 . . . 121.0(2) no
    Cl1 C4 C3 . . . 119.47(17) no
    Cl1 C4 C5 . . . 119.53(18) no
    C4 C5 C6 . . . 119.5(2) no
    C1 C6 C5 . . . 120.8(2) no
    N1 C7 C8 . . . 122.94(19) no
    C7 C8 C9 . . . 120.89(18) no
    C7 C8 C13 . . . 120.26(19) no
    C9 C8 C13 . . . 118.85(19) no
    C8 C9 C10 . . . 120.72(18) no
    O2 C10 C11 . . . 114.53(17) no
    O2 C10 C9 . . . 125.53(18) no
    C9 C10 C11 . . . 119.93(17) no
    O1 C11 C10 . . . 114.68(18) no
    O1 C11 C12 . . . 126.11(19) no
    C10 C11 C12 . . . 119.21(19) no
    C11 C12 C13 . . . 120.5(2) no
    C8 C13 C12 . . . 120.8(2) no
    C1 C2 H2 . . . 120.00 no
    C3 C2 H2 . . . 120.00 no
    C2 C3 H3 . . . 120.00 no
    C4 C3 H3 . . . 120.00 no
    C4 C5 H5 . . . 120.00 no
    C6 C5 H5 . . . 120.00 no
    C1 C6 H6 . . . 120.00 no
    C5 C6 H6 . . . 120.00 no
    C8 C7 H7 . . . 119.00 no
    N1 C7 H7 . . . 119.00 no
    C8 C9 H9 . . . 120.00 no
    C10 C9 H9 . . . 120.00 no
    C11 C12 H12 . . . 120.00 no
    C13 C12 H12 . . . 120.00 no
    C12 C13 H13 . . . 120.00 no
    C8 C13 H13 . . . 120.00 no
    O1 C14 H14B . . . 109.00 no
    H14A C14 H14C . . . 109.00 no
    O1 C14 H14C . . . 109.00 no
    H14A C14 H14B . . . 109.00 no
    O1 C14 H14A . . . 109.00 no
    H14B C14 H14C . . . 109.00 no
    O2 C15 H15C . . . 109.00 no
    H15A C15 H15C . . . 109.00 no
    H15B C15 H15C . . . 109.00 no
    H15A C15 H15B . . . 109.00 no
    O2 C15 H15A . . . 109.00 no
    O2 C15 H15B . . . 109.00 no
    N2 C16 C17 . . . 116.51(17) no
    N2 C16 C21 . . . 125.58(19) no
    C17 C16 C21 . . . 117.89(19) no
    C16 C17 C18 . . . 121.0(2) no
    C17 C18 C19 . . . 119.7(2) no
    Cl2 C19 C18 . . . 119.96(17) no
    Cl2 C19 C20 . . . 119.48(17) no
    C18 C19 C20 . . . 120.6(2) no
    C19 C20 C21 . . . 119.7(2) no
    C16 C21 C20 . . . 121.2(2) no
    N2 C22 C23 . . . 123.6(2) no
    C22 C23 C24 . . . 120.96(18) no
    C22 C23 C28 . . . 120.6(2) no
    C24 C23 C28 . . . 118.41(19) no
    C23 C24 C25 . . . 121.05(19) no
    O3 C25 C24 . . . 125.80(19) no
    O3 C25 C26 . . . 114.64(17) no
    C24 C25 C26 . . . 119.57(19) no
    O4 C26 C25 . . . 114.67(18) no
    O4 C26 C27 . . . 125.80(18) no
    C25 C26 C27 . . . 119.54(19) no
    C26 C27 C28 . . . 120.1(2) no
    C23 C28 C27 . . . 121.3(2) no
    C16 C17 H17 . . . 119.00 no
    C18 C17 H17 . . . 119.00 no
    C17 C18 H18 . . . 120.00 no
    C19 C18 H18 . . . 120.00 no
    C19 C20 H20 . . . 120.00 no
    C21 C20 H20 . . . 120.00 no
    C16 C21 H21 . . . 119.00 no
    C20 C21 H21 . . . 119.00 no
    N2 C22 H22 . . . 118.00 no
    C23 C22 H22 . . . 118.00 no
    C23 C24 H24 . . . 119.00 no
    C25 C24 H24 . . . 119.00 no
    C26 C27 H27 . . . 120.00 no
    C28 C27 H27 . . . 120.00 no
    C23 C28 H28 . . . 119.00 no
    C27 C28 H28 . . . 119.00 no
    O3 C29 H29A . . . 109.00 no
    O3 C29 H29B . . . 109.00 no
    O3 C29 H29C . . . 109.00 no
    H29A C29 H29B . . . 109.00 no
    H29A C29 H29C . . . 109.00 no
    H29B C29 H29C . . . 109.00 no
    O4 C30 H30A . . . 109.00 no
    O4 C30 H30B . . . 109.00 no
    O4 C30 H30C . . . 109.00 no
    H30A C30 H30B . . . 109.00 no
    H30A C30 H30C . . . 109.00 no
    H30B C30 H30C . . . 110.00 no
loop_
    _geom_torsion_atom_site_label_1
    _geom_torsion_atom_site_label_2
    _geom_torsion_atom_site_label_3
    _geom_torsion_atom_site_label_4
    _geom_torsion_site_symmetry_1
    _geom_torsion_site_symmetry_2
    _geom_torsion_site_symmetry_3
    _geom_torsion_site_symmetry_4
    _geom_torsion
    _geom_torsion_publ_flag
    C14 O1 C11 C10 . . . . 179.1(2) no
    C14 O1 C11 C12 . . . . -1.3(3) no
    C15 O2 C10 C9 . . . . 3.4(3) no
    C15 O2 C10 C11 . . . . -176.1(2) no
    C29 O3 C25 C26 . . . . 169.99(18) no
    C29 O3 C25 C24 . . . . -9.7(3) no
    C30 O4 C26 C25 . . . . -169.27(18) no
    C30 O4 C26 C27 . . . . 10.8(3) no
    C1 N1 C7 C8 . . . . -178.84(19) no
    C7 N1 C1 C6 . . . . 41.7(3) no
    C7 N1 C1 C2 . . . . -141.6(2) no
    C22 N2 C16 C21 . . . . -21.7(3) no
    C16 N2 C22 C23 . . . . 179.0(2) no
    C22 N2 C16 C17 . . . . 159.9(2) no
    N1 C1 C6 C5 . . . . 178.2(2) no
    C6 C1 C2 C3 . . . . -1.9(3) no
    N1 C1 C2 C3 . . . . -178.78(19) no
    C2 C1 C6 C5 . . . . 1.5(3) no
    C1 C2 C3 C4 . . . . 1.2(3) no
    C2 C3 C4 Cl1 . . . . -179.88(17) no
    C2 C3 C4 C5 . . . . -0.1(3) no
    Cl1 C4 C5 C6 . . . . 179.46(17) no
    C3 C4 C5 C6 . . . . -0.3(3) no
    C4 C5 C6 C1 . . . . -0.4(3) no
    N1 C7 C8 C9 . . . . 3.9(3) no
    N1 C7 C8 C13 . . . . -175.8(2) no
    C7 C8 C9 C10 . . . . 179.8(2) no
    C9 C8 C13 C12 . . . . -0.6(3) no
    C13 C8 C9 C10 . . . . -0.5(3) no
    C7 C8 C13 C12 . . . . 179.1(2) no
    C8 C9 C10 C11 . . . . 1.5(3) no
    C8 C9 C10 O2 . . . . -178.0(2) no
    O2 C10 C11 O1 . . . . -2.1(3) no
    O2 C10 C11 C12 . . . . 178.25(19) no
    C9 C10 C11 O1 . . . . 178.4(2) no
    C9 C10 C11 C12 . . . . -1.3(3) no
    O1 C11 C12 C13 . . . . -179.5(2) no
    C10 C11 C12 C13 . . . . 0.1(3) no
    C11 C12 C13 C8 . . . . 0.8(3) no
    N2 C16 C17 C18 . . . . 179.24(19) no
    C21 C16 C17 C18 . . . . 0.7(3) no
    N2 C16 C21 C20 . . . . -179.1(2) no
    C17 C16 C21 C20 . . . . -0.6(3) no
    C16 C17 C18 C19 . . . . -0.5(3) no
    C17 C18 C19 Cl2 . . . . -178.91(17) no
    C17 C18 C19 C20 . . . . 0.3(3) no
    Cl2 C19 C20 C21 . . . . 178.95(17) no
    C18 C19 C20 C21 . . . . -0.3(3) no
    C19 C20 C21 C16 . . . . 0.5(3) no
    N2 C22 C23 C24 . . . . 1.6(3) no
    N2 C22 C23 C28 . . . . -178.1(2) no
    C22 C23 C24 C25 . . . . 179.9(2) no
    C28 C23 C24 C25 . . . . -0.4(3) no
    C22 C23 C28 C27 . . . . 179.6(2) no
    C24 C23 C28 C27 . . . . 0.0(4) no
    C23 C24 C25 O3 . . . . 179.9(2) no
    C23 C24 C25 C26 . . . . 0.2(3) no
    O3 C25 C26 O4 . . . . 0.8(3) no
    O3 C25 C26 C27 . . . . -179.21(19) no
    C24 C25 C26 O4 . . . . -179.42(19) no
    C24 C25 C26 C27 . . . . 0.5(3) no
    O4 C26 C27 C28 . . . . 179.0(2) no
    C25 C26 C27 C28 . . . . -1.0(3) no
    C26 C27 C28 C23 . . . . 0.7(4) no
loop_
    _geom_hbond_atom_site_label_D
    _geom_hbond_atom_site_label_H
    _geom_hbond_atom_site_label_A
    _geom_hbond_site_symmetry_A
    _geom_hbond_distance_DH
    _geom_hbond_distance_HA
    _geom_hbond_distance_DA
    _geom_hbond_angle_DHA
    _geom_hbond_publ_flag
    C14 H14B O3 3_665 0.96 2.52 3.468(3) 170 yes
    C6 H6 Cg3 1_565 0.93 2.85 3.602(2) 139 yes
    C18 H18 Cg1 1_555 0.93 2.89 3.588(2) 133 yes
    C21 H21 Cg3 2_545 0.93 2.88 3.549(2) 130 yes
    C29 H29C Cg2 1_555 0.96 2.88 3.782(2) 157 yes
    C30 H30C Cg1 1_645 0.96 2.76 3.613(2) 148 yes
