# Supplementary material for: 4-Chloro-N-[(E)-(3,4-dimeth­oxy­phen­yl)methyl­idene]aniline
Source: Acta Crystallogr Sect E Struct Rep Online. 2010 Aug 18;66(Pt 9):o2355. doi: 10.1107/S1600536810032782 (PMC3008132; doi:10.1107/S1600536810032782)
Supplement: Supplementary file 2 [file e-66-o2355-Isup2.hkl]

#
# h,k,l, Fc-squared, Fo-squared, sigma(Fo-squared) and status flag
#
data_I
_shelx_title ' NT50 in P2(1)/c'
_shelx_refln_list_code          4
_shelx_F_calc_maximum      157.19
_exptl_crystal_F_000      1152.00
_reflns_d_resolution_high  0.8331
 
loop_
 _symmetry_equiv_pos_as_xyz
 'x, y, z'
 '-x, y+1/2, -z+1/2'
 '-x, -y, -z'
 'x, -y-1/2, z-1/2'
 
_cell_length_a    12.4227
_cell_length_b     7.3638
_cell_length_c    30.4583
_cell_angle_alpha  90.000
_cell_angle_beta   96.080
_cell_angle_gamma  90.000
 
_shelx_F_squared_multiplier     1.000
 
loop_
 _refln_index_h
 _refln_index_k
 _refln_index_l
 _refln_F_squared_calc
 _refln_F_squared_meas
 _refln_F_squared_sigma
 _refln_observed_status
   1   0   0        1.92       -0.27      0.68 o
   2   0   0     3004.73     2898.41     25.61 o
   3   0   0       62.97       54.03      1.30 o
   4   0   0     3208.50     3124.55     26.29 o
   5   0   0     4343.35     4557.98     38.04 o
   6   0   0     3253.77     3350.00     34.79 o
   7   0   0      264.78      308.23      7.68 o
   8   0   0        1.09        0.14      2.14 o
   9   0   0      433.62      425.38     10.37 o
  10   0   0       39.96       14.82      4.63 o
  11   0   0     8115.61     8301.11    115.88 o
  12   0   0        2.51       -1.69      3.63 o
  13   0   0        4.53        4.18      3.92 o
  14   0   0       18.34       22.93      6.38 o
   1   1   0      566.40      550.57      4.08 o
   2   1   0     7185.69     6889.37     54.65 o
   3   1   0     1206.71     1161.36      8.24 o
   4   1   0      762.20      683.63      5.60 o
   5   1   0       17.95       13.16      0.96 o
   6   1   0      627.65      686.08      6.82 o
   7   1   0      755.64      849.61      8.54 o
   8   1   0     1307.99     1222.31     12.79 o
   9   1   0      359.33      352.11      8.09 o
  10   1   0      284.59      211.78     13.52 o
  11   1   0      169.29      206.46      7.29 o
  12   1   0       90.05       91.92      6.04 o
  13   1   0       35.57       48.55      4.44 o
  14   1   0       40.91       38.26      4.47 o
   1   2   0     8285.36     7737.32     85.01 o
   2   2   0     8674.12     8358.83     91.67 o
   3   2   0     1061.65     1081.54      7.88 o
   4   2   0       72.38       67.35      1.59 o
   5   2   0      216.11      251.56      3.41 o
   6   2   0       94.64       90.03      3.29 o
   7   2   0        0.82       -2.57      1.71 o
   8   2   0      479.13      477.00      9.72 o
   9   2   0        0.92       -1.72      2.05 o
  10   2   0      244.87      220.09      7.08 o
  11   2   0      204.04      240.48      7.82 o
  12   2   0      355.45      361.51      9.04 o
  13   2   0       68.14       66.74      4.95 o
  14   2   0        2.17        1.26      3.48 o
   1   3   0     2236.88     2345.66     21.76 o
   2   3   0      219.75      204.89      2.56 o
   3   3   0     3763.65     3685.03     28.79 o
   4   3   0      916.92      885.61      9.26 o
   5   3   0       42.33       35.31      1.63 o
   6   3   0      130.66      130.94      2.96 o
   7   3   0      369.50      356.50      5.09 o
   8   3   0       39.16       30.91      2.66 o
   9   3   0      275.99      285.14      6.31 o
  10   3   0      539.20      553.17      9.52 o
  11   3   0        2.87        4.05      3.29 o
  12   3   0        0.04        6.77      3.32 o
  13   3   0       13.19       21.59      4.51 o
   0   4   0     1599.25     1540.33     42.28 o
   1   4   0     1051.25      992.09     18.10 o
   2   4   0      661.90      661.83      6.76 o
   3   4   0       59.43       57.69      2.00 o
   4   4   0     1482.29     1503.66     14.27 o
   5   4   0      123.08      112.33      2.93 o
   6   4   0       58.44       66.84      2.83 o
   7   4   0      108.53       95.32      3.93 o
   8   4   0        3.69        2.61      1.88 o
   9   4   0        0.96       -1.05      2.71 o
  10   4   0      214.30      244.58      9.67 o
  11   4   0      171.04      144.73      6.40 o
  12   4   0      157.43      174.17      9.29 o
  13   4   0        1.65        4.04      4.72 o
   1   5   0       59.86       62.45      4.42 o
   2   5   0      742.34      771.85      8.28 o
   3   5   0      944.75      948.32     10.74 o
   4   5   0       19.36       14.00      1.65 o
   5   5   0      185.61      183.94      4.08 o
   6   5   0       28.60       38.95      2.42 o
   7   5   0       22.84       24.55      3.01 o
   8   5   0      117.31      121.44     10.24 o
   9   5   0        1.28       -1.42      3.24 o
  10   5   0        2.25        4.78      4.29 o
  11   5   0      146.83      154.42     18.01 o
  12   5   0       36.32       38.06      7.03 o
   0   6   0        5.98       -2.24      4.78 o
   1   6   0      292.37      291.39      8.96 o
   2   6   0        2.81        0.06      3.09 o
   3   6   0      132.38      131.64      3.10 o
   4   6   0       18.25       14.85      2.24 o
   5   6   0        7.18        4.44      2.75 o
   6   6   0       44.01       45.80      3.40 o
   7   6   0       12.00       16.79      3.61 o
   8   6   0        0.09        3.20      3.77 o
   9   6   0       41.40       44.62      5.35 o
  10   6   0       50.35       51.09      9.33 o
   1   7   0       14.12        6.47      6.05 o
   2   7   0        2.12        1.44      2.60 o
   3   7   0        0.07        0.83      3.02 o
   4   7   0       29.51       26.91      3.72 o
   5   7   0      121.84      118.38      5.59 o
   6   7   0        0.44        4.22      4.87 o
   7   7   0        2.36        9.85      5.43 o
   8   7   0        4.99        6.49      5.78 o
   9   7   0        3.38        0.93      7.52 o
   0   8   0       17.16       14.80     10.10 o
   1   8   0        1.71        2.26      6.64 o
   2   8   0        6.74       11.71      6.71 o
   3   8   0       95.74      103.81     10.15 o
   4   8   0        0.81        1.21      4.39 o
   5   8   0       23.09       23.91      5.56 o
   6   8   0       33.54       38.53      6.58 o
 -14   1   1       32.83       39.86      4.47 o
 -13   1   1       73.42       90.46      5.38 o
 -12   1   1        0.93       -4.20      2.80 o
 -11   1   1       30.23       53.43      4.39 o
 -10   1   1      559.02      519.81     13.16 o
  -9   1   1     1172.15     1183.35     14.17 o
  -8   1   1      500.69      474.23      7.36 o
  -7   1   1        0.49       -1.72      1.15 o
  -6   1   1      163.12      176.23      2.94 o
  -5   1   1      530.75      548.21      4.96 o
  -4   1   1     2669.28     2660.71     16.52 o
  -3   1   1     1705.51     1694.91     10.61 o
  -2   1   1      527.87      533.81      4.13 o
  -1   1   1        0.21       -0.39      0.26 o
   0   1   1        2.84       13.04      0.80 o
   1   1   1     3021.79     3016.98     21.39 o
   2   1   1     6152.61     6008.02     39.86 o
   3   1   1     1424.08     1364.59      8.84 o
   4   1   1     1393.41     1308.19      9.24 o
   5   1   1       13.62       17.57      1.03 o
   6   1   1       13.92       15.92      1.39 o
   7   1   1      174.03      152.31      3.37 o
   8   1   1      443.78      416.90      6.23 o
   9   1   1      399.90      397.78      7.17 o
  10   1   1       19.77      -11.26      7.51 o
  11   1   1       68.46       84.70      5.06 o
  12   1   1        6.74        2.43      3.16 o
  13   1   1        0.06       -1.13      3.16 o
  14   1   1        1.67       -0.78      3.44 o
 -14   2   1        5.36        5.11      3.56 o
 -13   2   1       11.34       13.62      3.61 o
 -12   2   1      226.81      251.49      7.77 o
 -11   2   1     3147.93     3131.73     35.16 o
 -10   2   1      284.64      293.28      8.07 o
  -9   2   1       24.95       20.69      2.95 o
  -8   2   1        3.71        2.34      1.94 o
  -7   2   1      286.63      262.36      4.85 o
  -6   2   1      981.41     1043.58      9.77 o
  -5   2   1     1781.48     1859.29     14.76 o
  -4   2   1     1118.98     1082.90      7.45 o
  -3   2   1      929.87      904.65      7.09 o
  -2   2   1      213.03      209.28      2.37 o
  -1   2   1     5539.06     5166.08     66.64 o
   1   2   1      684.70      690.22      6.05 o
   2   2   1      286.11      273.13      3.08 o
   3   2   1      644.46      615.11      4.72 o
   4   2   1     4526.11     4567.73     29.50 o
   5   2   1      313.61      242.35      3.38 o
   6   2   1      441.03      457.93      5.67 o
   7   2   1       10.21        8.83      1.52 o
   8   2   1        0.14       -2.36      1.57 o
   9   2   1      480.10      477.20      7.25 o
  10   2   1      162.58      165.33      8.03 o
  11   2   1      871.72      867.00     14.26 o
  12   2   1        2.06       -0.33      3.24 o
  13   2   1        3.46        3.53      3.31 o
  14   2   1        0.01        2.13      3.51 o
 -13   3   1       41.70       58.24      5.60 o
 -12   3   1       17.08       17.63      3.66 o
 -11   3   1      125.20      146.75      6.87 o
 -10   3   1      167.56      169.39      7.71 o
  -9   3   1       46.93       56.66      3.42 o
  -8   3   1      363.12      384.57      6.44 o
  -7   3   1      139.21      134.14      3.97 o
  -6   3   1      228.96      240.23      4.07 o
  -5   3   1       15.27       12.91      1.12 o
  -4   3   1        0.19        0.05      0.83 o
  -3   3   1     1014.94     1040.08      8.82 o
  -2   3   1      226.29      213.91      2.96 o
  -1   3   1     1655.84     1661.65     17.37 o
   0   3   1        6.60        5.05      1.00 o
   1   3   1      844.81      932.76      9.30 o
   2   3   1       64.31       68.82      1.50 o
   3   3   1      387.63      368.20      4.15 o
   4   3   1       22.42       19.94      1.18 o
   5   3   1       22.18       29.28      1.99 o
   6   3   1        3.28        3.21      1.18 o
   7   3   1       45.80       57.87      3.16 o
   8   3   1      512.78      511.60      6.83 o
   9   3   1       26.35       36.44      3.08 o
  10   3   1      478.34      475.60     11.51 o
  11   3   1        4.53        1.35      2.88 o
  12   3   1       30.71       39.95      4.22 o
  13   3   1       19.31       31.35      4.96 o
 -13   4   1       12.54       13.51      5.18 o
 -12   4   1        3.91        7.23      5.19 o
 -11   4   1      207.13      213.80      8.43 o
 -10   4   1      194.59      175.46     13.11 o
  -9   4   1       44.57       36.93      4.44 o
  -8   4   1        4.98        5.52      1.92 o
  -7   4   1      182.39      203.66      5.23 o
  -6   4   1       48.87       51.59      2.09 o
  -5   4   1       16.38       15.85      1.42 o
  -4   4   1      717.75      765.79     13.46 o
  -3   4   1       97.92       79.58      2.26 o
  -2   4   1       15.40        6.00      1.25 o
  -1   4   1       79.47       66.05      3.85 o
   0   4   1      293.44      299.10      7.89 o
   1   4   1     6171.08     6001.65     70.31 o
   2   4   1     3594.88     3656.92     26.66 o
   3   4   1      137.44      135.68      2.70 o
   4   4   1      685.84      709.50      8.02 o
   5   4   1        6.50        2.06      1.41 o
   6   4   1       38.74       35.14      2.33 o
   7   4   1        1.41       -1.40      1.29 o
   8   4   1      422.26      447.17      9.50 o
   9   4   1       47.58       43.42      3.94 o
  10   4   1       42.32       46.55      6.42 o
  11   4   1       21.28       22.24      3.93 o
  12   4   1      189.57      203.92     10.16 o
  13   4   1       91.51       85.10      7.72 o
 -12   5   1        7.62       11.63      5.23 o
 -11   5   1      204.75      209.81      9.96 o
 -10   5   1       17.04       11.95      4.76 o
  -9   5   1        3.69       -0.81      3.24 o
  -8   5   1       97.00      104.34      5.01 o
  -7   5   1       98.65      105.50      6.86 o
  -6   5   1      109.54      106.43      3.21 o
  -5   5   1       13.17       16.97      1.82 o
  -4   5   1       73.55       62.77      2.61 o
  -3   5   1      192.55      186.37      4.40 o
  -2   5   1       40.13       38.44      1.83 o
  -1   5   1       28.97       23.47      3.46 o
   0   5   1      571.41      584.68     21.93 o
   1   5   1        0.78       -4.32      2.88 o
   2   5   1        0.12       -2.73      1.82 o
   3   5   1      268.46      260.85      4.73 o
   4   5   1      319.08      297.84      6.13 o
   5   5   1      242.64      232.24      5.68 o
   6   5   1       49.15       49.58      2.70 o
   7   5   1        5.56        1.03      2.39 o
   8   5   1       15.24       18.57      3.74 o
   9   5   1       27.21       19.14      3.81 o
  10   5   1       97.95      105.04      7.33 o
  11   5   1       59.62       58.80      6.68 o
  12   5   1        0.03       -1.82      4.68 o
 -10   6   1        0.12       -2.45      4.29 o
  -9   6   1        2.96        1.28      6.17 o
  -8   6   1      145.49      151.34      7.46 o
  -7   6   1       34.48       36.91      4.25 o
  -6   6   1       53.07       48.76      6.15 o
  -5   6   1        7.07        5.46      2.67 o
  -4   6   1      109.47      102.98      3.98 o
  -3   6   1       18.55       13.06      1.50 o
  -2   6   1       14.67       18.04      2.86 o
  -1   6   1       27.08       28.74      3.11 o
   0   6   1       40.19       32.52      4.42 o
   1   6   1      151.90      155.91      7.23 o
   2   6   1        4.13        4.06      1.68 o
   3   6   1      107.40      101.39      3.39 o
   4   6   1       19.52       17.30      2.25 o
   5   6   1        2.94        3.18      2.27 o
   6   6   1       26.94       35.22      4.40 o
   7   6   1       11.70        9.23      3.49 o
   8   6   1       18.73       12.54      4.57 o
   9   6   1       10.47       10.59      4.28 o
  10   6   1        0.50        3.01      4.41 o
  -9   7   1       19.03       11.69      6.60 o
  -8   7   1       45.21       49.73      7.47 o
  -7   7   1        0.00       -3.82      4.90 o
  -6   7   1        4.56        5.36      6.70 o
  -5   7   1       90.35       92.52      5.36 o
  -4   7   1      103.67      108.28      5.59 o
  -3   7   1       53.43       53.86      4.16 o
  -2   7   1       74.77       83.66      4.71 o
  -1   7   1        4.64        3.21      2.69 o
   0   7   1       51.48       36.09      8.57 o
   1   7   1       10.11        9.83      6.09 o
   2   7   1       16.16       15.22      2.96 o
   3   7   1       56.25       55.02      4.05 o
   4   7   1       18.83       11.52      4.70 o
   5   7   1       58.66       55.42      4.15 o
   6   7   1       96.39      111.25     12.45 o
   7   7   1       57.86       58.96      7.99 o
   8   7   1       10.84        9.44      3.89 o
   9   7   1        0.41       -0.59      3.89 o
  -6   8   1        3.16        2.04      3.19 o
  -5   8   1       11.46        8.62      5.00 o
  -4   8   1        1.47        0.63      4.20 o
  -3   8   1       35.96       37.51      4.73 o
  -2   8   1        3.74       -0.22      6.04 o
  -1   8   1      105.96      122.69     11.04 o
   0   8   1       43.07       41.14      8.47 o
   1   8   1        9.68       12.77      7.14 o
   2   8   1        4.09        1.58      6.23 o
   3   8   1       10.06       11.97      6.88 o
   4   8   1        0.39       -5.69      4.05 o
   5   8   1        1.45        2.80      4.79 o
   6   8   1        1.02       -2.63      4.90 o
 -14   0   2        0.03       -3.18      4.81 o
 -13   0   2       38.60       37.00      5.95 o
 -12   0   2      268.23      289.55      9.78 o
 -11   0   2      994.31      976.49     22.93 o
 -10   0   2     2735.78     2791.67     40.56 o
  -9   0   2       45.09       44.88      4.01 o
  -8   0   2      173.38      182.94      6.37 o
  -7   0   2     2371.88     2352.13     32.90 o
  -6   0   2       40.82       29.15      3.22 o
  -5   0   2     1695.26     1586.26     15.41 o
  -4   0   2      742.92      739.38      7.87 o
  -3   0   2     1108.49     1129.24     10.77 o
  -2   0   2     1944.20     1882.28     19.88 o
  -1   0   2       68.99       53.19      3.52 o
   1   0   2     1411.78     1393.95     31.51 o
   2   0   2        4.51        1.66      0.51 o
   3   0   2     4016.75     3801.27     33.84 o
   4   0   2     7591.16     7507.25     65.85 o
   5   0   2      617.90      819.24      9.36 o
   6   0   2      231.05      271.98      4.49 o
   7   0   2      166.15      178.79      4.00 o
   8   0   2        0.36       -0.38      1.33 o
   9   0   2     1109.58     1118.95     19.34 o
  10   0   2     3332.33     3585.90     50.37 o
  11   0   2       19.72       17.01      5.03 o
  12   0   2       20.85       23.42      4.28 o
  13   0   2       12.35        8.76      5.47 o
  14   0   2        7.17        3.79      5.81 o
 -14   1   2       27.47       42.03      4.56 o
 -13   1   2       19.28       12.33      3.48 o
 -12   1   2        2.98       -3.99      2.84 o
 -11   1   2      100.81      120.23      7.89 o
 -10   1   2     1873.33     1909.28     22.20 o
  -9   1   2     1185.37     1275.56     14.97 o
  -8   1   2        4.59        7.28      2.15 o
  -7   1   2      379.76      406.71      5.85 o
  -6   1   2       98.02      110.36      3.57 o
  -5   1   2      320.64      318.30      3.43 o
  -4   1   2     2493.50     2462.31     15.93 o
  -3   1   2     8944.55     8811.14     72.63 o
  -2   1   2     2314.89     2296.50     15.38 o
  -1   1   2       46.82       42.70      0.83 o
   0   1   2        0.77       -0.44      0.29 o
   1   1   2     2960.63     3020.02     21.15 o
   2   1   2      469.32      455.37      4.00 o
   3   1   2     4228.68     4120.48     27.83 o
   4   1   2       47.30       54.20      1.40 o
   5   1   2      261.61      307.30      3.54 o
   6   1   2      197.55      237.72      3.88 o
   7   1   2     1367.69     1337.41     12.67 o
   8   1   2       34.28       27.79      2.14 o
   9   1   2      207.42      207.57      5.36 o
  10   1   2        8.21        0.61      9.77 o
  11   1   2       12.25       16.87      3.73 o
  12   1   2      113.33      116.71      5.74 o
  13   1   2       36.13       26.99      4.03 o
  14   1   2        7.43        1.84      3.55 o
 -14   2   2        3.84       -0.03      3.20 o
 -13   2   2        0.02       -1.70      3.10 o
 -12   2   2      212.32      216.73      7.30 o
 -11   2   2       10.76       23.84      4.58 o
 -10   2   2     1017.35     1012.30     14.97 o
  -9   2   2      516.07      514.36      9.25 o
  -8   2   2        3.13       -3.01      2.00 o
  -7   2   2      643.99      660.46      8.27 o
  -6   2   2      347.57      349.63      4.65 o
  -5   2   2      104.07      124.23      2.25 o
  -4   2   2      606.19      615.49      4.98 o
  -3   2   2       16.67       22.93      0.85 o
  -2   2   2     2173.38     2182.51     15.76 o
  -1   2   2     1131.22     1139.26     10.02 o
   1   2   2      568.12      567.20      4.48 o
   2   2   2    10995.72    10534.95    102.40 o
   3   2   2      399.24      397.04      3.60 o
   4   2   2     1818.11     1875.06     13.07 o
   5   2   2      135.59      147.32      2.55 o
   6   2   2      297.64      292.86      4.34 o
   7   2   2       18.90       18.97      1.68 o
   8   2   2      259.72      286.31      6.16 o
   9   2   2       31.91       36.33      2.71 o
  10   2   2      324.43      304.82     10.07 o
  11   2   2      127.42      122.97      5.19 o
  12   2   2       39.37       43.69      4.36 o
  13   2   2      132.11      156.02      6.85 o
  14   2   2       21.74       18.47      4.28 o
 -14   3   2       10.90       13.99      4.41 o
 -13   3   2       87.37      104.76      6.74 o
 -12   3   2       28.35       20.85      3.69 o
 -11   3   2      424.19      459.86     12.44 o
 -10   3   2        4.11       -7.69      5.88 o
  -9   3   2      254.43      255.88      9.48 o
  -8   3   2     1198.00     1210.74     14.04 o
  -7   3   2       46.34       42.89      2.44 o
  -6   3   2       78.20       57.38      2.08 o
  -5   3   2      295.29      275.10      3.92 o
  -4   3   2      275.61      217.48      2.57 o
  -3   3   2      158.11      139.55      2.32 o
  -2   3   2      663.29      661.30      8.85 o
  -1   3   2     1357.18     1396.22     11.52 o
   0   3   2      452.73      431.88      6.34 o
   1   3   2      686.41      722.08      6.55 o
   2   3   2     1082.87     1066.94      8.21 o
   3   3   2      300.83      294.86      3.67 o
   4   3   2     1478.93     1483.41     12.00 o
   5   3   2        0.00       -2.55      1.80 o
   6   3   2      599.87      622.05      7.59 o
   7   3   2       85.23      102.58      4.13 o
   8   3   2      528.12      516.07      6.94 o
   9   3   2      128.21      127.08      5.34 o
  10   3   2       17.37        4.82      5.17 o
  11   3   2        6.77        5.27      2.92 o
  12   3   2        3.74        7.00      3.45 o
  13   3   2        8.25        8.95      4.17 o
 -13   4   2       15.42       19.84      5.53 o
 -12   4   2       38.30       42.19      6.00 o
 -11   4   2       21.28       19.21      4.39 o
 -10   4   2        0.82       -7.27      4.85 o
  -9   4   2        1.75       -3.82      2.55 o
  -8   4   2      107.59       98.03      4.06 o
  -7   4   2      199.03      179.71      5.04 o
  -6   4   2      418.02      420.52      5.24 o
  -5   4   2      150.50      169.77      3.10 o
  -4   4   2        2.33       -0.85      1.35 o
  -3   4   2      553.90      571.73      5.84 o
  -2   4   2     1464.08     1442.14     12.39 o
  -1   4   2     2344.78     2245.92     18.16 o
   0   4   2     4644.21     4394.06     45.21 o
   1   4   2      477.06      462.95      6.19 o
   2   4   2      161.11      138.25      4.66 o
   3   4   2       35.57       24.13      1.85 o
   4   4   2       47.62       40.93      2.13 o
   5   4   2       10.00        7.34      1.58 o
   6   4   2      168.63      167.27      4.91 o
   7   4   2       11.54        9.81      1.94 o
   8   4   2      197.12      200.70      4.87 o
   9   4   2      417.44      448.03      9.35 o
  10   4   2      252.25      226.59      7.21 o
  11   4   2        7.62        3.82      3.40 o
  12   4   2      105.37      114.77      8.20 o
  13   4   2        0.35        0.83      4.46 o
 -12   5   2        4.32        8.49      5.12 o
 -11   5   2       11.54        5.33      4.84 o
 -10   5   2       43.70       37.57      7.86 o
  -9   5   2       64.82       61.40      4.96 o
  -8   5   2      149.36      152.05      6.53 o
  -7   5   2       14.10       16.50      3.22 o
  -6   5   2        2.30       -0.73      1.47 o
  -5   5   2        5.30        3.57      1.73 o
  -4   5   2      335.37      363.87      5.50 o
  -3   5   2      158.17      175.59      3.80 o
  -2   5   2       30.92       27.15      1.74 o
  -1   5   2     1049.97     1072.14     11.92 o
   0   5   2       38.94       49.12      4.05 o
   1   5   2        1.35       -4.01      2.67 o
   2   5   2       99.90       96.74      3.19 o
   3   5   2       25.97       23.46      2.14 o
   4   5   2      140.45      141.61      3.90 o
   5   5   2      550.44      545.31      7.89 o
   6   5   2      116.73      124.40      3.86 o
   7   5   2      166.23      157.41      5.56 o
   8   5   2      145.49      137.95      6.45 o
   9   5   2        0.71       -0.33      3.13 o
  10   5   2       84.99       85.81      6.82 o
  11   5   2        0.00       -2.95      4.56 o
  12   5   2        0.29        3.15      4.91 o
 -10   6   2        2.36        2.71      4.74 o
  -9   6   2        2.02        3.16      3.97 o
  -8   6   2        7.02        4.20      3.60 o
  -7   6   2       59.22       61.59      6.90 o
  -6   6   2       18.08       19.59      4.05 o
  -5   6   2        6.09        5.94      2.83 o
  -4   6   2       84.14       88.16      3.44 o
  -3   6   2       85.42       87.23      2.58 o
  -2   6   2       62.63       59.73      3.61 o
  -1   6   2       94.31       95.06      3.34 o
   0   6   2       20.27       13.72      4.68 o
   1   6   2      364.08      359.27      5.91 o
   2   6   2       55.88       62.00      3.14 o
   3   6   2        0.67       -2.15      1.44 o
   4   6   2       10.74        4.62      1.76 o
   5   6   2       24.68       25.33      3.39 o
   6   6   2        3.76       -0.29      2.79 o
   7   6   2        4.30        1.40      3.20 o
   8   6   2        1.66        2.82      3.49 o
   9   6   2        6.63        4.76      4.19 o
  10   6   2       99.13      100.43      7.36 o
  -9   7   2        8.51       14.98      6.52 o
  -8   7   2       12.26       15.36      6.70 o
  -7   7   2       27.06       26.92      6.25 o
  -6   7   2        9.97       10.53      5.17 o
  -5   7   2       47.72       47.12      3.77 o
  -4   7   2       10.16       13.60      2.33 o
  -3   7   2        0.55        2.03      2.76 o
  -2   7   2        1.85        1.63      2.94 o
  -1   7   2       98.21       85.98      8.14 o
   0   7   2       94.76       89.64      4.80 o
   1   7   2        1.92        2.04      2.54 o
   2   7   2        1.10       -2.91      2.63 o
   3   7   2       31.41       30.69      4.02 o
   4   7   2        3.59       -0.08      3.44 o
   5   7   2        3.19        0.24      3.59 o
   6   7   2        3.53        3.51      4.68 o
   7   7   2        0.18        1.46      3.26 o
   8   7   2        0.27       -1.30      3.54 o
  -6   8   2        5.10        5.72      3.08 o
  -5   8   2       11.34       12.65      5.23 o
  -4   8   2        0.22        1.32      4.47 o
  -3   8   2       10.98       11.07      4.81 o
  -2   8   2        8.15       11.95     11.39 o
  -1   8   2       12.75       15.74     10.57 o
   0   8   2       45.82       54.71      9.04 o
   1   8   2        0.64        4.08      6.69 o
   2   8   2       35.95       44.15      8.29 o
   3   8   2        1.22       -5.22      5.91 o
   4   8   2        0.09        0.10      4.82 o
   5   8   2        0.20       -4.52      5.52 o
   6   8   2       11.70       11.96      5.71 o
 -14   1   3       16.69       21.09      3.91 o
 -13   1   3       39.83       47.37      4.83 o
 -12   1   3       39.83       33.14      3.27 o
 -11   1   3       65.92       82.70      4.43 o
 -10   1   3       11.20        2.67      5.90 o
  -9   1   3      574.23      594.83     11.89 o
  -8   1   3      487.38      502.78      7.52 o
  -7   1   3      862.24      903.81      9.98 o
  -6   1   3       17.93       17.28      2.85 o
  -5   1   3      464.11      411.11      4.28 o
  -4   1   3     2348.76     2317.53     16.30 o
  -3   1   3     2167.47     2241.77     16.14 o
  -2   1   3        4.43        5.99      0.40 o
  -1   1   3      708.87      663.09      6.35 o
   0   1   3       33.00       18.25      0.66 o
   2   1   3       24.98       20.18      0.79 o
   3   1   3      911.40      872.52      6.97 o
   4   1   3     1061.45     1084.41      8.34 o
   5   1   3      140.90      148.58      2.61 o
   6   1   3     1281.44     1421.55     13.02 o
   7   1   3       14.11        7.85      1.50 o
   8   1   3      206.62      231.81      4.62 o
   9   1   3      140.49      144.40      5.41 o
  10   1   3        1.20        1.47      3.20 o
  11   1   3       40.24       35.44      4.24 o
  12   1   3      208.72      225.27      8.72 o
  13   1   3        0.15       -3.67      3.05 o
  14   1   3        0.36        2.02      3.56 o
 -14   2   3        0.01       -3.52      3.22 o
 -13   2   3       45.10       52.76      4.66 o
 -12   2   3        2.53        4.32      3.29 o
 -11   2   3      291.81      312.80      9.60 o
 -10   2   3      394.14      431.41      9.44 o
  -9   2   3        4.83        4.05      2.45 o
  -8   2   3      779.25      749.79     11.13 o
  -7   2   3     1727.66     1716.05     16.61 o
  -6   2   3      280.51      295.71      3.79 o
  -5   2   3      184.46      161.72      2.73 o
  -4   2   3       34.66       37.01      1.21 o
  -3   2   3      178.88      184.19      2.42 o
  -2   2   3     2487.05     2460.27     17.75 o
  -1   2   3      104.95       86.02      2.73 o
   0   2   3    11922.14    10775.54    166.44 o
   1   2   3      462.93      496.61      5.10 o
   2   2   3      581.65      562.25      8.98 o
   3   2   3       76.62       62.22      1.41 o
   4   2   3      745.52      784.81      6.40 o
   5   2   3      332.64      478.35      5.42 o
   6   2   3       10.81        9.73      1.22 o
   7   2   3      173.99      176.05      3.72 o
   8   2   3      244.95      259.04      5.06 o
   9   2   3      702.27      736.41     11.03 o
  10   2   3      242.95      266.31      6.73 o
  11   2   3      168.22      175.73      7.42 o
  12   2   3        5.55        1.11      3.18 o
  13   2   3       19.74       19.52      3.97 o
  14   2   3       24.59       34.91      4.53 o
 -14   3   3        0.43       -2.32      3.99 o
 -13   3   3        0.15       -1.06      3.90 o
 -12   3   3       31.26       30.12      4.52 o
 -11   3   3       72.98       73.43      5.13 o
 -10   3   3       80.10       84.35      6.69 o
  -9   3   3       10.02        5.73      2.71 o
  -8   3   3       35.47       32.06      2.86 o
  -7   3   3       21.40       17.75      1.74 o
  -6   3   3      308.47      329.05      4.22 o
  -5   3   3      240.89      248.75      3.70 o
  -4   3   3       84.90       59.47      2.45 o
  -3   3   3      830.03      805.47      6.76 o
  -2   3   3      473.68      475.65      6.30 o
  -1   3   3       24.42       19.28      1.30 o
   0   3   3      134.84      166.27      3.25 o
   1   3   3     1156.48     1154.82      8.60 o
   2   3   3       91.87       89.05      2.74 o
   3   3   3      532.85      478.92      5.28 o
   4   3   3        0.73       -1.05      0.75 o
   5   3   3     1314.20     1463.55     12.31 o
   6   3   3      335.81      338.53      4.88 o
   7   3   3        0.37       -2.03      1.35 o
   8   3   3       39.34       35.10      2.98 o
   9   3   3        0.81       -3.36      2.49 o
  10   3   3       93.87       81.48      5.95 o
  11   3   3       83.31       84.09      4.53 o
  12   3   3      204.69      211.01      7.44 o
  13   3   3        6.24        5.85      4.15 o
 -13   4   3        1.54       -6.60      4.40 o
 -12   4   3       25.98       31.80      6.33 o
 -11   4   3      141.61      138.19      7.13 o
 -10   4   3        0.68       -8.74      5.97 o
  -9   4   3      121.85      102.82      8.95 o
  -8   4   3        0.27       -2.49      1.66 o
  -7   4   3       97.49       97.20      3.47 o
  -6   4   3       80.95       82.09      3.02 o
  -5   4   3       46.34       51.43      1.51 o
  -4   4   3       17.41       17.70      1.60 o
  -3   4   3        3.51        1.15      1.04 o
  -2   4   3      720.01      707.19      7.17 o
  -1   4   3      177.75      185.39      3.53 o
   0   4   3     5278.39     5162.20     42.72 o
   1   4   3     2173.07     2183.37     17.84 o
   2   4   3       57.87       50.67      2.34 o
   3   4   3       63.39       57.43      2.02 o
   4   4   3       25.93       17.44      2.89 o
   5   4   3      188.46      203.52      3.88 o
   6   4   3        0.80       -2.32      1.54 o
   7   4   3        9.24        8.42      1.56 o
   8   4   3       32.55       32.26      2.77 o
   9   4   3       32.41       34.09      3.87 o
  10   4   3        0.49       -2.95      3.14 o
  11   4   3       36.01       28.12      4.07 o
  12   4   3      155.34      170.46     12.49 o
  13   4   3        0.57       10.83      5.34 o
 -12   5   3        0.73        0.70      4.68 o
 -11   5   3        0.32       -6.56      4.37 o
 -10   5   3       33.08       21.64      4.96 o
  -9   5   3       70.40       67.81      5.76 o
  -8   5   3      198.61      201.76      7.17 o
  -7   5   3       25.70       25.13      2.91 o
  -6   5   3      118.79      114.53      3.70 o
  -5   5   3        0.70       -0.14      1.25 o
  -4   5   3       80.27       79.00      2.77 o
  -3   5   3       73.22       76.03      2.25 o
  -2   5   3      573.89      598.59      6.46 o
  -1   5   3        2.80        1.66      1.53 o
   0   5   3        2.86        3.35      1.35 o
   1   5   3      156.18      172.04      3.78 o
   2   5   3        0.93       -1.83      2.61 o
   3   5   3        7.90        5.81      1.32 o
   4   5   3       17.13       11.15      1.60 o
   5   5   3      608.75      621.89      8.62 o
   6   5   3       21.99       24.40      2.31 o
   7   5   3       16.13       20.46      3.04 o
   8   5   3      105.98       97.33      6.02 o
   9   5   3       80.20       73.91      5.36 o
  10   5   3       16.36       15.73      4.82 o
  11   5   3        7.72       -0.34      4.66 o
  12   5   3       10.82       15.48      5.30 o
 -10   6   3       16.01        6.72      6.49 o
  -9   6   3       45.01       48.01      7.55 o
  -8   6   3        0.41        1.47      5.25 o
  -7   6   3        3.86        4.49      3.81 o
  -6   6   3       19.21       20.41      4.02 o
  -5   6   3      186.71      200.59      6.52 o
  -4   6   3      136.81      140.41      3.85 o
  -3   6   3      267.88      276.27      4.18 o
  -2   6   3      319.08      311.99      9.28 o
  -1   6   3      513.25      505.62      7.50 o
   0   6   3      285.11      285.64      5.55 o
   1   6   3      475.38      456.57      7.27 o
   2   6   3      291.85      295.30      9.43 o
   3   6   3       25.18       18.39      3.42 o
   4   6   3       10.43        9.06      1.96 o
   5   6   3        0.05       -2.20      2.45 o
   6   6   3       23.52       15.22      3.42 o
   7   6   3        0.55       -2.18      3.25 o
   8   6   3        0.43       -0.03      3.53 o
   9   6   3      145.79      149.57     16.74 o
  10   6   3       78.88       74.24      6.74 o
  -9   7   3        0.11        0.48     10.92 o
  -8   7   3        2.69        1.82      5.86 o
  -7   7   3       14.77       14.19      5.90 o
  -6   7   3        0.01       -3.19      2.70 o
  -5   7   3        1.62        0.40      2.72 o
  -4   7   3       13.61       12.33      2.40 o
  -3   7   3        0.02       -0.28      2.95 o
  -2   7   3        5.25        1.42      2.93 o
  -1   7   3       57.11       52.60      4.13 o
   0   7   3        0.46       -4.00      2.67 o
   1   7   3      175.02      187.80      6.58 o
   2   7   3        1.21        1.18      2.71 o
   3   7   3        1.22        3.38      3.56 o
   4   7   3       53.60       62.74      5.34 o
   5   7   3        0.11       -6.25      4.17 o
   6   7   3        0.04       -2.41      2.82 o
   7   7   3       20.66       17.29      3.92 o
   8   7   3       19.73       17.45      4.30 o
  -6   8   3        2.97        3.18      3.20 o
  -5   8   3       17.07       21.96      6.11 o
  -4   8   3       10.73        8.81      4.64 o
  -3   8   3        1.00        2.38      3.57 o
  -2   8   3        0.68        5.93      5.98 o
  -1   8   3       16.21        7.98      8.81 o
   0   8   3       25.19       20.89      7.64 o
   1   8   3      103.34       97.73     10.55 o
   2   8   3       27.81       14.06      7.21 o
   3   8   3        4.35        1.17      6.55 o
   4   8   3       11.70       13.23      4.79 o
   5   8   3       16.76       16.15      5.37 o
   6   8   3        5.41        2.59      5.37 o
 -14   0   4        5.10        8.16      5.55 o
 -13   0   4      240.57      294.08     10.15 o
 -12   0   4      442.75      421.27     11.93 o
 -11   0   4     1378.98     1468.19     50.16 o
 -10   0   4      656.03      689.71     35.33 o
  -9   0   4        3.76        0.30      2.53 o
  -8   0   4     3283.63     3203.37     43.99 o
  -7   0   4     2491.89     2522.09     36.67 o
  -6   0   4      425.09      421.89      6.41 o
  -5   0   4      273.55      259.48      3.98 o
  -4   0   4       56.02       54.36      3.56 o
  -3   0   4      101.67       84.14      2.31 o
  -2   0   4     3590.81     3797.03     45.03 o
   0   0   4      186.85      178.20      2.64 o
   1   0   4      651.04      669.28     10.61 o
   2   0   4       44.92       51.53      1.55 o
   3   0   4      853.01      839.98     10.56 o
   4   0   4     1315.50     1410.32     14.19 o
   5   0   4      940.25      870.15     11.01 o
   6   0   4      966.55     1127.29     14.00 o
   7   0   4       88.65       77.88      4.28 o
   8   0   4      445.43      505.40     10.82 o
   9   0   4      153.08      157.86      4.74 o
  10   0   4       35.34       -8.50      8.68 o
  11   0   4       18.40       -3.35      4.49 o
  12   0   4       41.02       35.00      9.28 o
  13   0   4       13.84       14.26      5.98 o
  14   0   4      138.10      164.70     11.47 o
 -14   1   4        1.59        0.86      3.33 o
 -13   1   4       36.83       41.77      4.15 o
 -12   1   4        0.00       -3.51      2.34 o
 -11   1   4      555.80      558.67      9.45 o
 -10   1   4     3258.99     3204.94     38.94 o
  -9   1   4       18.42       14.49      2.61 o
  -8   1   4     1035.32      975.01     11.79 o
  -7   1   4      262.95      274.26      4.56 o
  -6   1   4      249.73      259.43      6.56 o
  -5   1   4      480.65      450.54      4.77 o
  -4   1   4      802.98      740.45      6.15 o
  -3   1   4      609.89      581.81      5.13 o
  -2   1   4       30.71       31.04      1.05 o
  -1   1   4      453.38      444.97      4.99 o
   0   1   4      421.48      413.68      3.52 o
   2   1   4      890.73      912.84      6.98 o
   3   1   4       67.31       56.90      1.50 o
   4   1   4      186.63      210.03      2.83 o
   5   1   4       77.99      115.59      2.72 o
   6   1   4     4968.24     5380.14     45.10 o
   7   1   4      886.53      942.46     10.48 o
   8   1   4      222.72      230.17      5.08 o
   9   1   4        1.10       -2.84      1.89 o
  10   1   4       27.87        7.04      5.15 o
  11   1   4      170.90      190.12      5.70 o
  12   1   4      618.90      594.50     11.58 o
  13   1   4        1.52        2.15      3.29 o
  14   1   4        0.12        4.32      3.57 o
 -14   2   4        0.98        1.27      3.31 o
 -13   2   4        0.94       -0.91      3.17 o
 -12   2   4      195.52      206.15      7.10 o
 -11   2   4      107.59       99.31      5.30 o
 -10   2   4     2346.85     2435.33     41.06 o
  -9   2   4      303.25      298.36      7.07 o
  -8   2   4        0.89       -3.15      2.10 o
  -7   2   4       75.14       64.39      2.84 o
  -6   2   4     1142.54     1228.14     10.70 o
  -5   2   4        4.39        3.04      0.90 o
  -4   2   4       14.48       15.24      0.97 o
  -3   2   4       79.96       75.88      1.83 o
  -2   2   4     5044.58     4942.87     34.98 o
  -1   2   4     2133.32     2085.33     16.26 o
   0   2   4     4288.14     4137.01     31.33 o
   2   2   4      355.33      352.53      3.36 o
   3   2   4     1044.95     1061.09      7.93 o
   4   2   4     2154.00     2202.74     15.86 o
   5   2   4       21.56       25.02      1.81 o
   6   2   4      127.91      136.83      2.79 o
   7   2   4       11.32       17.13      1.49 o
   8   2   4      229.19      254.64      5.41 o
   9   2   4       18.08       17.96      2.37 o
  10   2   4      184.69      163.34      7.17 o
  11   2   4       35.04       29.38      3.92 o
  12   2   4      277.22      332.44      8.87 o
  13   2   4        8.53        8.64      3.69 o
  14   2   4       20.24       26.96      4.37 o
 -14   3   4        1.58        0.22      3.91 o
 -13   3   4        3.24        1.14      3.92 o
 -12   3   4        0.75        4.11      3.22 o
 -11   3   4      258.79      234.23      8.39 o
 -10   3   4       75.41       73.61      8.75 o
  -9   3   4       61.09       61.47      3.84 o
  -8   3   4        5.29       -2.49      2.05 o
  -7   3   4     1203.49     1238.41     14.92 o
  -6   3   4      363.90      361.64      5.13 o
  -5   3   4      102.05       89.70      2.80 o
  -4   3   4     1233.25     1190.46      9.33 o
  -3   3   4     1642.43     1639.53     13.38 o
  -2   3   4      646.68      621.16      7.26 o
  -1   3   4      458.98      442.41      4.13 o
   0   3   4      343.13      338.87      3.88 o
   1   3   4     2528.05     2504.48     18.36 o
   2   3   4     4290.41     4377.49     31.32 o
   3   3   4      142.19      173.49      3.33 o
   4   3   4      364.99      387.43      4.12 o
   5   3   4     3663.96     3819.52     31.85 o
   6   3   4        9.85       12.67      1.64 o
   7   3   4        7.69        5.21      1.39 o
   8   3   4        1.46       -0.88      2.41 o
   9   3   4       63.20       47.88      3.29 o
  10   3   4        4.17       -6.13      4.09 o
  11   3   4       22.26       22.82      3.35 o
  12   3   4        9.37       12.29      3.65 o
  13   3   4       46.22       53.87      5.60 o
 -13   4   4       25.38       18.62      5.26 o
 -12   4   4      228.93      270.39     11.09 o
 -11   4   4       80.94       84.02      5.99 o
 -10   4   4      530.75      537.69     12.24 o
  -9   4   4       11.10       10.98      3.61 o
  -8   4   4       33.67       35.51      3.47 o
  -7   4   4      126.57      129.42      4.38 o
  -6   4   4        4.24        1.53      1.35 o
  -5   4   4      231.32      226.76      3.42 o
  -4   4   4       78.93       71.20      2.41 o
  -3   4   4      197.15      194.73      5.29 o
  -2   4   4      981.87      989.11      7.92 o
  -1   4   4     2557.44     2525.79     20.50 o
   0   4   4     3411.71     3349.59     28.67 o
   1   4   4     1042.74     1075.09      9.45 o
   2   4   4       99.10       96.36      2.32 o
   3   4   4       16.19       17.62      1.44 o
   4   4   4      284.71      303.75      4.84 o
   5   4   4       12.92       17.09      1.74 o
   6   4   4       41.69       37.97      1.83 o
   7   4   4       41.53       34.64      2.29 o
   8   4   4       34.90       31.82      2.78 o
   9   4   4      407.73      397.89      8.90 o
  10   4   4       11.23       16.95      3.63 o
  11   4   4       44.86       43.03      4.87 o
  12   4   4        0.98        5.32      4.89 o
 -12   5   4        3.00        0.14      4.46 o
 -11   5   4        4.79        2.18      4.64 o
 -10   5   4       48.15       36.55      5.37 o
  -9   5   4       19.28       20.12      4.42 o
  -8   5   4        0.71       -5.01      3.34 o
  -7   5   4       40.90       37.47      4.82 o
  -6   5   4       38.73       37.94      2.84 o
  -5   5   4        5.99        3.28      1.53 o
  -4   5   4       72.96       68.36      2.53 o
  -3   5   4       69.83       67.26      2.49 o
  -2   5   4        9.05        9.19      1.33 o
  -1   5   4      326.97      343.67      4.41 o
   0   5   4        1.36        2.25      1.24 o
   1   5   4      713.93      718.29      8.41 o
   2   5   4       73.30       65.03      3.03 o
   3   5   4      130.71      130.49      2.94 o
   4   5   4       13.58       20.47      1.75 o
   5   5   4      271.80      252.89     10.69 o
   6   5   4        1.70        2.96      2.17 o
   7   5   4       17.50       19.95      2.95 o
   8   5   4       16.83       14.72      3.59 o
   9   5   4        0.66       -1.85      3.88 o
  10   5   4      162.37      149.21      8.52 o
  11   5   4       11.18       14.56      5.12 o
 -10   6   4       11.54       13.92      6.82 o
  -9   6   4        0.25       -5.49      7.40 o
  -8   6   4        8.78        9.00      5.69 o
  -7   6   4        3.61        0.06      4.03 o
  -6   6   4        3.40        3.97      3.49 o
  -5   6   4       74.11       71.15      4.38 o
  -4   6   4        7.56        6.56      1.85 o
  -3   6   4       39.48       36.78      2.02 o
  -2   6   4      121.61      121.30      5.89 o
  -1   6   4      182.19      191.83      6.52 o
   0   6   4      603.95      571.50     11.62 o
   1   6   4       75.87       69.57      3.46 o
   2   6   4      235.84      230.31      5.34 o
   3   6   4      102.45       92.57      5.74 o
   4   6   4        2.50       -1.13      2.19 o
   5   6   4       35.09       29.37      3.48 o
   6   6   4       35.72       31.90      3.93 o
   7   6   4        5.14        4.66      3.43 o
   8   6   4       39.43       43.43      4.98 o
   9   6   4       39.80       40.09      6.28 o
  10   6   4        0.02        4.34      4.63 o
  -9   7   4        0.09       -6.37      5.61 o
  -8   7   4       37.02       42.64      7.60 o
  -7   7   4       84.03       85.47      8.52 o
  -6   7   4        8.96        6.56      3.06 o
  -5   7   4       56.46       64.40      4.34 o
  -4   7   4        4.27        2.18      2.22 o
  -3   7   4        8.03       12.37      3.12 o
  -2   7   4       25.30       21.69      4.23 o
  -1   7   4        0.04        1.63      2.99 o
   0   7   4       53.24       51.77      4.85 o
   1   7   4        3.45        8.64      3.66 o
   2   7   4        9.25        8.13      3.43 o
   3   7   4        0.46        0.88      3.61 o
   4   7   4      139.27      124.71      7.92 o
   5   7   4        0.15       -3.73      4.32 o
   6   7   4        0.68       -4.28      2.85 o
   7   7   4       21.73       19.64      3.94 o
   8   7   4        0.39       -0.21      3.77 o
  -6   8   4       18.75       26.10      4.58 o
  -5   8   4       12.42       13.37      5.53 o
  -4   8   4       18.93       12.10      5.00 o
  -3   8   4       18.08       18.56      4.68 o
  -2   8   4       23.79       22.39      6.72 o
  -1   8   4        0.52       -7.23     10.69 o
   0   8   4       20.30       16.40      7.80 o
   1   8   4        0.09        5.97      7.06 o
   2   8   4       45.51       53.38      8.93 o
   3   8   4        8.71        7.90      6.82 o
   4   8   4        0.05        6.51      4.47 o
   5   8   4        0.48       -1.96      4.70 o
 -14   1   5        0.09       -1.73      3.15 o
 -13   1   5        0.06        0.12      2.95 o
 -12   1   5       51.08       58.42      3.76 o
 -11   1   5       37.98       28.69      4.83 o
 -10   1   5     3568.57     3566.47     42.93 o
  -9   1   5        1.26       -0.99      2.36 o
  -8   1   5        0.34       -2.02      1.35 o
  -7   1   5       41.66       38.25      2.04 o
  -6   1   5      310.82      329.56      8.05 o
  -5   1   5     1185.96     1203.39     10.08 o
  -4   1   5     1768.35     1738.06     13.26 o
  -3   1   5        4.00        4.11      0.74 o
  -2   1   5      725.81      701.74      8.31 o
  -1   1   5       55.07       50.04      1.16 o
   0   1   5       67.67       84.10      1.20 o
   2   1   5     3238.86     3209.40     21.91 o
   3   1   5     2913.03     2935.62     20.49 o
   4   1   5       58.99       44.30      1.46 o
   5   1   5     5642.38     5923.08     47.89 o
   6   1   5      323.11      307.73      5.20 o
   7   1   5      394.89      408.70      6.75 o
   8   1   5        0.03       -0.92      1.68 o
   9   1   5        1.78       -2.82      1.88 o
  10   1   5       92.02       72.49      6.10 o
  11   1   5      193.68      195.94      6.88 o
  12   1   5      141.72      138.52      6.32 o
  13   1   5       31.95       35.29      4.29 o
  14   1   5       22.94       36.28      4.54 o
 -14   2   5        1.08        4.53      3.49 o
 -13   2   5       24.27       31.45      4.02 o
 -12   2   5       35.18       35.12      4.02 o
 -11   2   5       73.75       67.67      5.64 o
 -10   2   5       62.04       67.94      6.41 o
  -9   2   5       55.97       53.37      3.68 o
  -8   2   5      937.45      902.23     11.46 o
  -7   2   5     1231.12     1230.21     11.73 o
  -6   2   5      157.13      163.21      3.67 o
  -5   2   5      356.50      379.79      5.33 o
  -4   2   5      737.65      754.48      7.05 o
  -3   2   5      547.03      539.34      5.24 o
  -2   2   5      735.47      750.73      6.58 o
  -1   2   5      103.87       75.58      1.54 o
   0   2   5     1589.88     1494.60     10.10 o
   1   2   5     1946.31     1914.23     13.51 o
   2   2   5       45.45       41.20      1.21 o
   3   2   5      227.96      230.86      2.90 o
   4   2   5     1766.64     1772.72     14.74 o
   5   2   5     2472.01     2530.27     20.69 o
   6   2   5      164.69      167.99      3.97 o
   7   2   5       10.23        6.68      1.27 o
   8   2   5       33.50       36.35      2.51 o
   9   2   5      130.93      133.91      4.68 o
  10   2   5        3.40       -8.12      5.41 o
  11   2   5       15.70        8.42      3.20 o
  12   2   5       21.54       17.87      3.84 o
  13   2   5        0.61        2.97      3.51 o
  14   2   5       35.53       57.53      5.19 o
 -14   3   5        1.45       -0.07      3.89 o
 -13   3   5        1.62       -2.98      3.64 o
 -12   3   5       49.68       53.94      5.30 o
 -11   3   5        4.98       -4.48      3.00 o
 -10   3   5     2594.86     2625.07     32.46 o
  -9   3   5      241.48      250.61      6.72 o
  -8   3   5      662.84      653.88      7.82 o
  -7   3   5      350.35      353.54      6.12 o
  -6   3   5      950.65      968.28      9.61 o
  -5   3   5       57.22       63.86      2.55 o
  -4   3   5     1009.74      994.06      9.61 o
  -3   3   5       61.46       54.80      1.58 o
  -2   3   5      364.15      340.33      5.87 o
  -1   3   5      829.72      797.59      8.21 o
   0   3   5        0.13       -1.02      1.70 o
   1   3   5    24709.73    23491.38    557.92 o
   2   3   5      672.39      717.32      6.85 o
   3   3   5     1281.03     1332.01     11.57 o
   4   3   5      199.75      217.02      3.05 o
   5   3   5     3662.69     3848.87     28.77 o
   6   3   5      256.93      251.31      4.32 o
   7   3   5       39.54       34.89      2.16 o
   8   3   5      173.99      174.49      4.29 o
   9   3   5        0.31       -1.77      2.30 o
  10   3   5       12.21       -1.79      3.22 o
  11   3   5       26.46       36.02      3.64 o
  12   3   5      142.64      124.76      6.24 o
  13   3   5        3.20       11.31      4.43 o
 -13   4   5       34.15       32.65      5.83 o
 -12   4   5       13.22        8.60      5.18 o
 -11   4   5        0.18        5.10      4.39 o
 -10   4   5      542.02      508.03     21.85 o
  -9   4   5      157.84      160.74      7.92 o
  -8   4   5      167.11      167.53      5.50 o
  -7   4   5      279.20      280.47      5.24 o
  -6   4   5      201.97      207.31      4.24 o
  -5   4   5      729.39      742.52     11.29 o
  -4   4   5        8.14        8.90      1.35 o
  -3   4   5      350.81      342.68      5.22 o
  -2   4   5      294.23      300.38      3.64 o
  -1   4   5        0.09       -3.01      2.01 o
   0   4   5     1664.92     1632.75     21.24 o
   1   4   5     2684.01     2682.81     21.19 o
   2   4   5       24.05       21.44      1.38 o
   3   4   5      376.20      387.88      5.69 o
   4   4   5      330.00      333.54      5.23 o
   5   4   5        0.03       -0.89      1.42 o
   6   4   5      106.72      110.58      3.57 o
   7   4   5        6.05        5.58      1.63 o
   8   4   5      177.87      177.04      5.10 o
   9   4   5       31.31       28.79      3.72 o
  10   4   5       22.77       21.21      3.68 o
  11   4   5        8.09       10.98      4.03 o
  12   4   5      148.39      146.78      9.19 o
 -12   5   5        6.22        5.37      6.30 o
 -11   5   5       83.93       75.44      6.96 o
 -10   5   5       25.39       39.21      7.51 o
  -9   5   5       57.99       47.34      7.28 o
  -8   5   5       34.46       27.91      4.32 o
  -7   5   5        0.00       -3.27      3.16 o
  -6   5   5        0.01       -3.01      2.01 o
  -5   5   5      417.71      445.47      6.47 o
  -4   5   5        0.79        0.32      1.26 o
  -3   5   5      196.79      201.96      3.23 o
  -2   5   5        6.72        4.10      1.32 o
  -1   5   5       18.33       16.53      1.55 o
   0   5   5      389.68      401.73      5.84 o
   1   5   5      103.75      102.47      3.25 o
   2   5   5     1298.51     1299.14     11.45 o
   3   5   5       97.17       94.30      2.71 o
   4   5   5       27.44       31.80      2.42 o
   5   5   5        0.16       -0.32      2.28 o
   6   5   5        7.55       10.47      2.07 o
   7   5   5       40.15       33.89      3.45 o
   8   5   5       65.28       64.66      4.80 o
   9   5   5        1.27       -3.01      3.86 o
  10   5   5       12.00       18.14      4.96 o
  11   5   5        6.81       13.82      5.10 o
 -10   6   5       11.99        6.25      6.64 o
  -9   6   5       71.01       63.39      8.34 o
  -8   6   5       42.90       41.96     12.45 o
  -7   6   5       10.31       10.64      5.08 o
  -6   6   5       25.45       31.51      4.59 o
  -5   6   5        0.65        0.83      2.04 o
  -4   6   5        2.54        2.91      1.79 o
  -3   6   5        0.54        0.20      1.38 o
  -2   6   5      322.03      342.76      6.38 o
  -1   6   5      123.88      102.14      7.11 o
   0   6   5      396.51      385.38      7.27 o
   1   6   5      202.35      199.37     10.95 o
   2   6   5       84.55       74.03      3.24 o
   3   6   5      164.66      149.72      4.57 o
   4   6   5        1.95       -1.76      1.78 o
   5   6   5        0.36       -1.36      2.55 o
   6   6   5        6.80        3.45      3.17 o
   7   6   5       19.60       22.10      4.13 o
   8   6   5        3.47        4.19      3.89 o
   9   6   5       93.62       95.67      7.00 o
  10   6   5       10.01       14.32      4.98 o
  -9   7   5        2.97        2.64      6.13 o
  -8   7   5        2.33        6.13      8.10 o
  -7   7   5        7.90        9.99     12.92 o
  -6   7   5       40.69       42.65      4.20 o
  -5   7   5       59.88       60.19      4.30 o
  -4   7   5        0.10       -1.60      2.23 o
  -3   7   5       14.52       14.68      3.04 o
  -2   7   5        6.90        5.95      3.36 o
  -1   7   5       55.73       45.24      4.30 o
   0   7   5       53.30       59.03      5.06 o
   1   7   5      115.03      115.58     14.56 o
   2   7   5        0.40        1.41      3.29 o
   3   7   5        2.87        3.26      3.86 o
   4   7   5        0.66       -5.00      4.13 o
   5   7   5       11.61        8.07      2.96 o
   6   7   5       27.64       25.03      3.81 o
   7   7   5        0.25       -2.03      3.40 o
   8   7   5        0.82       -0.93      3.69 o
  -6   8   5        8.06        8.67      4.48 o
  -5   8   5        2.24        6.93      2.89 o
  -4   8   5        2.03        8.02      4.60 o
  -3   8   5       18.41       11.87      4.66 o
  -2   8   5        3.22       -1.13      4.59 o
  -1   8   5        3.47       -2.51      3.73 o
   0   8   5        2.47       -0.79      6.86 o
   1   8   5        7.58       10.93      7.45 o
   2   8   5       13.15       21.99      7.80 o
   3   8   5        1.89        1.95      6.71 o
   4   8   5        0.29      -10.34      9.87 o
   5   8   5        0.01       -5.65      4.43 o
 -14   0   6        2.22       -1.91      5.23 o
 -13   0   6       62.40       65.28      8.02 o
 -12   0   6      857.80      927.12     18.70 o
 -11   0   6      267.10      236.00     23.39 o
 -10   0   6       60.85       58.59     14.81 o
  -9   0   6      272.80      286.56      8.46 o
  -8   0   6      370.37      337.79      6.78 o
  -7   0   6     4255.82     4190.14     47.51 o
  -6   0   6     4175.33     4606.76     70.01 o
  -5   0   6        5.55        3.60      2.20 o
  -4   0   6     2858.13     2899.20     36.21 o
  -3   0   6     8705.23     8165.57     95.80 o
  -2   0   6     3966.26     3881.02     56.89 o
  -1   0   6     1685.40     1554.12     16.85 o
   0   0   6       17.93        9.81      1.11 o
   1   0   6     9750.48     9193.67    106.83 o
   2   0   6     4211.40     4280.21     40.87 o
   3   0   6     2417.21     2380.41     24.11 o
   4   0   6    10333.99    10121.99     95.01 o
   5   0   6     5821.40     6056.75     60.17 o
   6   0   6      210.34      220.03      6.36 o
   7   0   6        0.01       -0.14      3.40 o
   8   0   6      206.96      258.78      8.05 o
   9   0   6      124.35      116.90      6.93 o
  10   0   6      361.06      335.36     21.13 o
  11   0   6       11.40       10.00      5.73 o
  12   0   6       15.96       20.23      5.97 o
  13   0   6      145.55      172.93     11.67 o
  14   0   6       36.07       45.17      7.93 o
 -14   1   6        1.43       -0.63      3.23 o
 -13   1   6        0.25        0.56      3.55 o
 -12   1   6      226.84      256.39      6.51 o
 -11   1   6      894.84      886.84     12.42 o
 -10   1   6     1645.13     1632.21     31.46 o
  -9   1   6      653.95      651.84      8.52 o
  -8   1   6      223.96      213.03      4.30 o
  -7   1   6      644.13      665.81      7.98 o
  -6   1   6     5480.70     5899.23     48.27 o
  -5   1   6     1724.59     1812.77     15.07 o
  -4   1   6     3614.58     3740.72     32.37 o
  -3   1   6     1234.02     1220.79     11.57 o
  -2   1   6       25.61       22.25      1.28 o
  -1   1   6     1756.01     1598.97     13.36 o
   0   1   6      415.30      413.61      3.75 o
   2   1   6      721.51      701.79      5.83 o
   3   1   6     2476.74     2528.57     17.95 o
   4   1   6     2135.17     2142.88     15.19 o
   5   1   6    18767.76    19945.75    215.03 o
   6   1   6     2425.94     2714.03     24.46 o
   7   1   6      177.14      190.54      5.12 o
   8   1   6       14.29        9.98      2.05 o
   9   1   6        1.14        0.29      2.01 o
  10   1   6      243.79      228.07      5.92 o
  11   1   6      250.64      265.26      6.59 o
  12   1   6       52.86       50.76      4.58 o
  13   1   6       51.69       66.07      5.11 o
  14   1   6        9.85        8.20      4.20 o
 -14   2   6        0.20        1.35      3.27 o
 -13   2   6       26.71       33.15      4.01 o
 -12   2   6       76.06       74.39      5.13 o
 -11   2   6        6.60       -4.46      2.97 o
 -10   2   6       11.35       -2.29      6.94 o
  -9   2   6       51.36       39.85      2.99 o
  -8   2   6      815.71      773.88     10.40 o
  -7   2   6       88.78       80.77      3.11 o
  -6   2   6       57.23       52.51      2.52 o
  -5   2   6      600.05      611.64      7.44 o
  -4   2   6       41.30       44.16      1.97 o
  -3   2   6       61.34       61.03      1.64 o
  -2   2   6     3807.87     3804.49     31.36 o
  -1   2   6      972.49     1001.85      8.03 o
   0   2   6     6148.67     5925.85     44.21 o
   1   2   6     1948.40     1949.57     14.49 o
   2   2   6       72.27       74.28      1.64 o
   3   2   6        0.35       -0.85      0.82 o
   4   2   6      379.11      375.40      4.75 o
   5   2   6      203.25      217.30      4.62 o
   6   2   6      293.00      293.69      5.03 o
   7   2   6       59.79       64.32      2.28 o
   8   2   6      533.72      585.73      7.69 o
   9   2   6        7.15        2.60      2.37 o
  10   2   6       81.82       77.89      5.45 o
  11   2   6       95.03       95.14      4.72 o
  12   2   6      115.66      122.54      6.09 o
  13   2   6        0.35        2.01      3.52 o
 -13   3   6        8.80        6.04      3.97 o
 -12   3   6       14.44       14.38      4.09 o
 -11   3   6        6.39       -1.01      3.34 o
 -10   3   6      779.99      752.40     16.89 o
  -9   3   6      129.83       98.74      4.26 o
  -8   3   6      442.67      472.37      7.48 o
  -7   3   6      112.41      115.32      3.91 o
  -6   3   6       76.28       66.93      2.50 o
  -5   3   6     2028.76     2135.49     22.33 o
  -4   3   6       39.91       24.74      1.55 o
  -3   3   6      100.33       96.44      1.94 o
  -2   3   6       26.55       24.07      1.13 o
  -1   3   6      685.93      702.50      7.17 o
   0   3   6      501.22      446.77      4.43 o
   1   3   6     8070.09     7931.38     59.71 o
   2   3   6      517.00      492.84      5.06 o
   3   3   6     6189.70     6197.62     43.57 o
   4   3   6        2.73       -0.60      1.01 o
   5   3   6       37.99       37.77      2.61 o
   6   3   6      301.16      286.45      4.89 o
   7   3   6      328.57      345.61      5.57 o
   8   3   6       64.10       59.81      2.62 o
   9   3   6       55.09       51.38      3.50 o
  10   3   6      224.34      217.90      6.26 o
  11   3   6       17.70       20.19      3.30 o
  12   3   6        8.93        6.93      3.67 o
  13   3   6        2.25        1.64      4.19 o
 -13   4   6        0.09       -1.25      4.57 o
 -12   4   6        2.82        2.19      4.54 o
 -11   4   6        0.22       -0.74      4.24 o
 -10   4   6      139.65      130.13     17.89 o
  -9   4   6      220.69      231.02      8.97 o
  -8   4   6     1212.62     1240.99     21.73 o
  -7   4   6      183.67      202.02      5.04 o
  -6   4   6        6.38        3.19      1.69 o
  -5   4   6       92.28       92.14      3.01 o
  -4   4   6        4.54        6.21      1.32 o
  -3   4   6        4.47        2.07      1.17 o
  -2   4   6     2640.76     2753.44     21.80 o
  -1   4   6        7.75        3.33      2.02 o
   0   4   6     2765.01     2693.84     23.02 o
   1   4   6       74.13       73.46      3.01 o
   2   4   6       26.31       32.05      1.90 o
   3   4   6     1222.53     1134.74     10.68 o
   4   4   6       43.01       27.37      2.05 o
   5   4   6      639.36      671.64      6.92 o
   6   4   6      165.88      164.98      3.64 o
   7   4   6       18.30       25.15      2.07 o
   8   4   6       40.57       41.81      2.76 o
   9   4   6      187.82      204.62      7.56 o
  10   4   6        0.29       -0.85      3.09 o
  11   4   6      107.51       93.58      6.26 o
  12   4   6        6.39       -1.39      4.81 o
 -12   5   6        4.27        6.97      6.27 o
 -11   5   6        0.01       -4.84      6.11 o
 -10   5   6      215.28      218.14     12.64 o
  -9   5   6      107.42      114.83      9.41 o
  -8   5   6      184.89      186.13      8.10 o
  -7   5   6      220.59      228.66      7.58 o
  -6   5   6      378.82      377.04     10.13 o
  -5   5   6      109.94      119.45      5.30 o
  -4   5   6        9.67       11.07      1.67 o
  -3   5   6       34.48       34.26      1.55 o
  -2   5   6       55.70       54.75      2.24 o
  -1   5   6       57.65       52.83      2.21 o
   0   5   6        5.15        2.17      1.73 o
   1   5   6     1029.21     1070.72     12.11 o
   2   5   6      559.35      542.67      6.78 o
   3   5   6      117.89      134.20      3.17 o
   4   5   6       84.69       87.89      2.93 o
   5   5   6       76.60       74.59      3.14 o
   6   5   6       20.64       21.25      3.10 o
   7   5   6       18.26       16.91      3.24 o
   8   5   6        9.47        8.83      3.44 o
   9   5   6        6.74        9.17      4.54 o
  10   5   6       23.48       21.85      5.14 o
  11   5   6        0.27       -3.37      6.68 o
 -10   6   6        0.01       -0.88      6.03 o
  -9   6   6        9.89       10.10      6.25 o
  -8   6   6        0.01       -1.88      7.99 o
  -7   6   6       64.98       61.20      6.95 o
  -6   6   6       73.34       73.52      5.74 o
  -5   6   6       10.09       10.14      2.25 o
  -4   6   6       25.04       30.02      2.41 o
  -3   6   6      206.08      212.42      4.00 o
  -2   6   6      105.59      116.12      4.18 o
  -1   6   6        4.84       -5.58      3.72 o
   0   6   6     1713.51     1689.07     15.89 o
   1   6   6       16.21       14.73      2.28 o
   2   6   6       40.00       37.62      2.73 o
   3   6   6       32.18       41.15      2.62 o
   4   6   6       37.29       33.69      2.70 o
   5   6   6       21.74       28.23      3.87 o
   6   6   6        3.88       -2.19      4.30 o
   7   6   6        3.74        4.66      3.53 o
   8   6   6       10.69        3.73      4.15 o
   9   6   6       15.34       13.39      5.20 o
  10   6   6        1.95        1.63      4.51 o
  -8   7   6        6.00        3.07      6.93 o
  -7   7   6        3.30       -0.89      3.71 o
  -6   7   6       22.89       20.51      3.74 o
  -5   7   6        1.10       -3.23      2.88 o
  -4   7   6        0.30       -1.95      2.26 o
  -3   7   6       23.06       19.12      2.72 o
  -2   7   6        8.00        4.97      7.05 o
  -1   7   6       11.30       13.29      4.93 o
   0   7   6       84.74       77.88      6.07 o
   1   7   6       41.09       45.14      7.72 o
   2   7   6      231.78      234.85     12.42 o
   3   7   6      177.56      170.83      8.34 o
   4   7   6       25.11       30.18      3.16 o
   5   7   6        1.22       -0.87      5.52 o
   6   7   6        7.10        2.15      3.27 o
   7   7   6        0.27       -3.72      3.32 o
   8   7   6        0.07        3.63      3.91 o
  -6   8   6        2.78        4.07      4.19 o
  -5   8   6        4.87        0.81      2.95 o
  -4   8   6        9.32        8.75      4.79 o
  -3   8   6        6.96        9.65      4.58 o
  -2   8   6        8.43       10.77      4.04 o
  -1   8   6       47.37       45.28      5.12 o
   0   8   6      223.53      245.15     17.85 o
   1   8   6       79.04       85.22     10.21 o
   2   8   6       27.68       28.59     12.69 o
   3   8   6       55.50       59.67     14.09 o
   4   8   6        6.32      -11.04     10.10 o
   5   8   6        0.01        1.63      5.02 o
 -14   1   7        0.57        0.58      3.25 o
 -13   1   7       11.54        4.98      3.18 o
 -12   1   7       95.80      103.38      5.38 o
 -11   1   7      195.74      180.20      7.65 o
 -10   1   7      121.70       55.85     10.95 o
  -9   1   7      270.17      277.98      5.30 o
  -8   1   7      461.37      457.29      6.54 o
  -7   1   7      902.60      919.19     10.76 o
  -6   1   7     1323.81     1419.19     16.06 o
  -5   1   7     7258.24     7780.75     80.25 o
  -4   1   7     1654.42     1662.08     15.61 o
  -3   1   7      321.12      320.93      4.53 o
  -2   1   7     1176.60     1195.97     13.65 o
  -1   1   7     1045.06     1014.01      8.96 o
   0   1   7      469.31      472.84      4.30 o
   1   1   7     4459.53     4195.52     28.24 o
   2   1   7       22.53       26.15      1.07 o
   3   1   7     1753.42     1794.90     13.33 o
   4   1   7      787.98      771.48      7.80 o
   5   1   7     2499.51     2425.21     21.91 o
   6   1   7     1277.81     1522.20     19.27 o
   7   1   7       83.99      104.03      4.05 o
   8   1   7       10.03        6.41      2.34 o
   9   1   7       35.74       26.09      3.57 o
  10   1   7      539.95      534.45     12.51 o
  11   1   7       73.67       70.33      4.99 o
  12   1   7        0.88       -4.51      3.01 o
  13   1   7        2.76        4.17      3.46 o
  14   1   7        9.11        8.40      4.51 o
 -14   2   7        2.98       11.01      3.64 o
 -13   2   7       22.93       37.21      4.17 o
 -12   2   7      207.77      234.95      7.53 o
 -11   2   7      236.24      239.13     11.79 o
 -10   2   7        2.93        6.59      3.16 o
  -9   2   7      468.69      491.40      8.25 o
  -8   2   7     1784.63     1763.47     18.92 o
  -7   2   7     2193.31     2247.50     24.14 o
  -6   2   7      918.31      995.12     13.72 o
  -5   2   7      985.52     1045.17     12.24 o
  -4   2   7      761.82      728.15      7.38 o
  -3   2   7     4156.71     4052.28     30.78 o
  -2   2   7     1893.21     1860.52     18.74 o
  -1   2   7      297.94      310.32      3.49 o
   0   2   7      336.58      353.22      3.63 o
   1   2   7      903.61      869.80      6.86 o
   2   2   7     4796.66     4910.11     33.15 o
   3   2   7     1004.39     1035.33      8.75 o
   4   2   7     2199.56     2116.55     18.77 o
   5   2   7     1089.70     1151.11     12.72 o
   6   2   7      210.30      232.94      4.54 o
   7   2   7       51.26       47.51      2.86 o
   8   2   7      211.50      206.82      4.49 o
   9   2   7      203.40      191.71      8.05 o
  10   2   7      264.49      283.98      6.90 o
  11   2   7       24.79       20.76      3.24 o
  12   2   7       10.28        9.16      3.57 o
  13   2   7      129.30      135.75      6.97 o
 -13   3   7        1.03       -2.58      4.60 o
 -12   3   7        0.42        2.15      4.08 o
 -11   3   7      220.14      245.55      8.17 o
 -10   3   7       37.93       41.41      7.93 o
  -9   3   7      279.98      283.74      5.59 o
  -8   3   7      185.99      188.11      4.36 o
  -7   3   7      491.92      524.01      8.07 o
  -6   3   7     1267.86     1307.57     15.09 o
  -5   3   7     1940.29     2042.29     21.79 o
  -4   3   7      178.19      183.44      3.91 o
  -3   3   7      159.06      162.38      2.55 o
  -2   3   7     2137.67     2128.72     15.20 o
  -1   3   7     1555.11     1639.80     13.56 o
   0   3   7      163.83      153.53      2.31 o
   1   3   7       25.83       24.02      2.96 o
   2   3   7       46.38       45.95      1.56 o
   3   3   7     1583.63     1597.56     12.67 o
   4   3   7       40.20       38.61      1.68 o
   5   3   7      338.87      353.42      5.43 o
   6   3   7      806.34      800.29      8.78 o
   7   3   7       35.50       32.46      2.04 o
   8   3   7       22.01       20.68      2.09 o
   9   3   7        3.62        3.13      1.98 o
  10   3   7      327.80      327.46      7.44 o
  11   3   7       14.61       22.37      3.39 o
  12   3   7        1.64        1.97      3.59 o
  13   3   7        6.37        9.98      4.65 o
 -13   4   7        2.63       -6.83      5.36 o
 -12   4   7       17.66        6.21      6.15 o
 -11   4   7       14.93       10.54      6.15 o
 -10   4   7      273.99      287.04     13.43 o
  -9   4   7        0.26       -0.71      2.94 o
  -8   4   7       11.12       12.58      3.03 o
  -7   4   7       19.98       18.20      2.36 o
  -6   4   7      238.65      267.62      5.19 o
  -5   4   7       20.52       22.19      1.89 o
  -4   4   7      103.74      106.32      2.55 o
  -3   4   7      237.38      255.39      4.02 o
  -2   4   7      304.88      294.54      4.06 o
  -1   4   7      606.42      619.97      6.44 o
   0   4   7      118.45      123.62      5.04 o
   1   4   7       82.90       84.46      2.23 o
   2   4   7      143.26      151.47      3.15 o
   3   4   7      924.36      944.97      9.40 o
   4   4   7       92.11       98.00      3.97 o
   5   4   7      118.52      110.47      2.92 o
   6   4   7        4.29        1.27      1.48 o
   7   4   7       17.70       18.40      2.03 o
   8   4   7        1.57       -1.66      1.97 o
   9   4   7        4.15        6.30      3.19 o
  10   4   7        0.75        4.95      3.36 o
  11   4   7        0.06        0.91      3.82 o
  12   4   7        2.72       -3.28      4.91 o
 -12   5   7        2.95        7.71      6.38 o
 -11   5   7        2.19       12.97      6.66 o
 -10   5   7      270.13      294.71     14.27 o
  -9   5   7       22.00       16.53      6.21 o
  -8   5   7        6.05        1.19      4.06 o
  -7   5   7       12.25       11.65      3.59 o
  -6   5   7      116.92      137.44      5.90 o
  -5   5   7        0.25       -2.71      1.81 o
  -4   5   7       23.77       20.46      1.89 o
  -3   5   7       96.33       92.56      2.35 o
  -2   5   7       23.37       14.28      1.71 o
  -1   5   7      123.43      138.83      3.81 o
   0   5   7      175.68      149.19      4.64 o
   1   5   7     1392.60     1322.17     14.18 o
   2   5   7        2.22        3.85      1.73 o
   3   5   7       94.39      102.57      2.94 o
   4   5   7       34.55       37.73      3.02 o
   5   5   7        0.75       -1.12      1.43 o
   6   5   7      109.05      117.29      4.40 o
   7   5   7        4.29        6.68      2.72 o
   8   5   7       27.98       31.80      5.21 o
   9   5   7       49.90       42.23      5.49 o
  10   5   7       59.26       60.36      6.35 o
  11   5   7        1.26       -0.46      4.70 o
 -10   6   7       92.01       91.11      9.78 o
  -9   6   7        5.92       10.21      6.25 o
  -8   6   7      227.72      215.13     12.12 o
  -7   6   7       23.71       23.56      4.70 o
  -6   6   7       17.56       19.36      4.31 o
  -5   6   7        0.40       -1.97      2.03 o
  -4   6   7        0.31       -3.07      2.05 o
  -3   6   7       22.07       20.50      2.20 o
  -2   6   7       43.28       46.10      4.14 o
  -1   6   7       16.78       21.54      3.20 o
   0   6   7      128.58      155.52      7.14 o
   1   6   7        0.45        3.23      2.10 o
   2   6   7      135.36      155.16      4.85 o
   3   6   7      261.97      248.81      6.13 o
   4   6   7       14.96       13.39      2.29 o
   5   6   7       52.40       49.37      4.24 o
   6   6   7        8.06        2.49      2.89 o
   7   6   7       10.12        9.64      3.89 o
   8   6   7       47.10       38.23      5.14 o
   9   6   7        5.60        3.90      5.01 o
  10   6   7        7.46        4.11      4.62 o
  -8   7   7       21.29       22.77     11.75 o
  -7   7   7        2.75        4.61      3.90 o
  -6   7   7       16.01       13.12      3.53 o
  -5   7   7        0.36       -1.34      2.82 o
  -4   7   7        0.18       -0.50      2.35 o
  -3   7   7       13.39       13.20      2.81 o
  -2   7   7        8.62        8.82      3.79 o
  -1   7   7      102.55      107.27     17.85 o
   0   7   7        0.72        4.52      7.75 o
   1   7   7        6.95       10.64      3.76 o
   2   7   7      216.72      198.31      9.68 o
   3   7   7       20.14       32.23      5.19 o
   4   7   7       62.36       76.25      4.32 o
   5   7   7        5.82        5.31      4.30 o
   6   7   7        2.38       -3.98      6.81 o
   7   7   7        0.02       -6.30      4.20 o
   8   7   7       29.45       28.39      4.82 o
  -5   8   7        0.32        2.40      3.16 o
  -4   8   7        5.13        2.71      4.76 o
  -3   8   7        0.77       -0.90      4.47 o
  -2   8   7        8.99        7.29      4.12 o
  -1   8   7        2.85       -1.26      4.69 o
   0   8   7      546.15      589.75     25.61 o
   1   8   7       32.11       45.57     12.45 o
   2   8   7      103.48       95.38     15.27 o
   3   8   7       20.47       31.71     12.69 o
   4   8   7        0.00      -13.39      8.93 o
   5   8   7        4.91       -2.85      6.46 o
 -14   0   8        6.69        4.35      5.52 o
 -13   0   8       83.84       96.48      6.73 o
 -12   0   8        0.32       -5.02      3.34 o
 -11   0   8        3.01       -6.07      4.05 o
 -10   0   8      166.26      150.29      5.27 o
  -9   0   8      626.31      625.61     10.63 o
  -8   0   8     3105.89     3073.89     36.43 o
  -7   0   8     1546.42     1587.24     31.95 o
  -6   0   8       23.89       19.50      4.46 o
  -5   0   8     3507.42     3836.84     60.96 o
  -4   0   8     1152.78     1071.86     15.41 o
  -3   0   8     6957.05     6793.08     98.50 o
  -1   0   8     2907.78     2822.98     29.95 o
   0   0   8      706.78      719.23      9.04 o
   1   0   8       46.67       51.44      2.81 o
   2   0   8     3504.11     3610.50     38.29 o
   3   0   8      375.03      434.57      6.35 o
   4   0   8       58.58       53.58      3.09 o
   5   0   8       81.20       67.95      4.05 o
   6   0   8      166.78      214.47     10.57 o
   7   0   8      331.10      330.39     11.98 o
   8   0   8     1008.49     1031.38     22.33 o
   9   0   8      290.14      285.05     11.46 o
  10   0   8       42.69       47.52      5.05 o
  11   0   8        0.17       -6.92      4.62 o
  12   0   8        2.34        3.48      6.70 o
  13   0   8       71.30       57.08      7.89 o
  14   0   8       13.08       22.19      7.19 o
 -14   1   8        1.86        2.33      3.25 o
 -13   1   8        0.04       -0.46      3.01 o
 -12   1   8        6.35        0.91      3.02 o
 -11   1   8        0.42       -4.09      2.73 o
 -10   1   8      414.86      347.75     24.32 o
  -9   1   8        0.98       -2.45      1.63 o
  -8   1   8        0.18       -0.10      1.47 o
  -7   1   8     1093.80     1096.53     13.44 o
  -6   1   8      897.51      912.18     12.76 o
  -5   1   8    11764.09    12886.99    130.88 o
  -4   1   8        2.72        0.23      0.98 o
  -3   1   8       94.93      100.06      2.75 o
  -2   1   8     5437.89     5310.72     48.96 o
  -1   1   8    10290.09     9985.23     82.19 o
   0   1   8     2846.18     2798.00     20.10 o
   1   1   8      532.61      576.64      5.24 o
   2   1   8      763.62      765.71      6.46 o
   3   1   8      196.28      185.22      2.83 o
   4   1   8      342.76      333.71      4.95 o
   5   1   8      160.10      243.02      4.69 o
   6   1   8      129.63      155.85      4.34 o
   7   1   8       43.63       44.62      2.99 o
   8   1   8       32.42       26.82      2.93 o
   9   1   8       26.67       21.41      3.49 o
  10   1   8      370.15      335.50      7.15 o
  11   1   8        3.04        1.39      3.42 o
  12   1   8        1.53        3.99      3.32 o
  13   1   8        5.55        9.85      4.16 o
  14   1   8        9.44       14.28      4.88 o
 -14   2   8        5.91        9.93      3.99 o
 -13   2   8       25.37       24.10      4.30 o
 -12   2   8        0.03       -4.77      3.18 o
 -11   2   8      387.20      395.42     11.95 o
 -10   2   8        6.80        0.16      6.68 o
  -9   2   8       15.86       21.55      2.92 o
  -8   2   8      128.75      110.25      4.60 o
  -7   2   8       11.64       14.38      2.40 o
  -6   2   8      889.30      941.72     13.21 o
  -5   2   8      795.19      877.58     10.23 o
  -4   2   8      541.50      544.02      7.25 o
  -3   2   8      219.77      214.45      3.44 o
  -2   2   8      410.74      400.25      4.99 o
  -1   2   8     3108.78     3075.41     23.79 o
   0   2   8     1041.42     1086.26      9.46 o
   1   2   8      736.83      779.84      6.44 o
   2   2   8      216.27      240.48      3.06 o
   3   2   8     1307.45     1353.36     11.72 o
   4   2   8        0.68       -1.50      1.31 o
   5   2   8       83.12       96.61      3.43 o
   6   2   8      318.95      352.80      6.25 o
   7   2   8       19.59       13.39      2.21 o
   8   2   8      407.56      425.12      8.36 o
   9   2   8        0.45       -2.84      1.90 o
  10   2   8      246.41      242.26      6.47 o
  11   2   8        0.42       -3.95      2.63 o
  12   2   8        2.62       -0.70      3.27 o
  13   2   8       20.41       21.76      4.20 o
 -13   3   8        5.82        2.21      5.56 o
 -12   3   8      118.02      123.45     10.10 o
 -11   3   8      354.16      365.39     16.31 o
 -10   3   8       16.29       14.19      5.49 o
  -9   3   8      787.19      810.11     12.56 o
  -8   3   8      386.61      365.46      7.00 o
  -7   3   8      127.34      112.78      4.61 o
  -6   3   8      156.13      137.00      4.93 o
  -5   3   8       16.07       21.54      2.20 o
  -4   3   8      729.81      737.26      9.31 o
  -3   3   8       17.46       11.14      1.42 o
  -2   3   8       89.87       71.06      1.98 o
  -1   3   8        2.51        8.97      1.18 o
   0   3   8     1318.72     1315.15      9.46 o
   1   3   8      626.76      520.48      5.19 o
   2   3   8     2716.38     2750.92     21.61 o
   3   3   8      478.97      430.40      4.80 o
   4   3   8     1044.08      988.09      8.90 o
   5   3   8     1329.85     1347.44     13.48 o
   6   3   8      111.43      112.40      3.49 o
   7   3   8      194.67      181.37      4.13 o
   8   3   8      188.06      189.93      4.76 o
   9   3   8       13.83       10.50      2.11 o
  10   3   8      217.93      257.64      9.79 o
  11   3   8        7.48       -3.34      2.77 o
  12   3   8        3.04        2.56      3.61 o
  13   3   8       48.78       51.70      6.66 o
 -13   4   8        4.88        3.63      5.69 o
 -12   4   8       25.34       27.54     12.22 o
 -11   4   8       86.90       75.16      9.63 o
 -10   4   8       30.93       38.73      5.63 o
  -9   4   8      204.14      194.04      7.01 o
  -8   4   8      470.00      488.27      9.50 o
  -7   4   8      401.73      417.97      7.69 o
  -6   4   8      215.10      224.22      4.87 o
  -5   4   8        6.03        7.04      1.62 o
  -4   4   8      228.98      201.83      3.56 o
  -3   4   8      439.63      388.47      4.99 o
  -2   4   8        0.56       -2.57      1.72 o
  -1   4   8       28.18       33.88      1.91 o
   0   4   8      143.65      134.99      3.18 o
   1   4   8      769.01      779.29      7.95 o
   2   4   8     4376.89     4364.82     36.01 o
   3   4   8      213.60      189.55      6.63 o
   4   4   8      483.64      474.75      5.42 o
   5   4   8        9.45        8.64      1.58 o
   6   4   8       62.04       61.10      2.63 o
   7   4   8       70.60       79.64      3.36 o
   8   4   8      101.16       83.99      4.53 o
   9   4   8        4.63        5.21      3.03 o
  10   4   8       68.74       76.19      5.09 o
  11   4   8       49.82       40.05      5.26 o
  12   4   8        0.16       -6.91      4.79 o
 -12   5   8       19.97       12.48      6.60 o
 -11   5   8      104.66      110.84     17.50 o
 -10   5   8      205.46      234.19     13.19 o
  -9   5   8       61.83       61.66      6.52 o
  -8   5   8        2.66        4.21      4.04 o
  -7   5   8        0.66       -4.75      3.17 o
  -6   5   8       14.78       13.82      3.82 o
  -5   5   8       42.95       36.11      2.79 o
  -4   5   8       18.93       24.34      1.71 o
  -3   5   8        1.47        0.62      0.99 o
  -2   5   8        9.59        8.01      1.64 o
  -1   5   8     1010.99     1089.24     12.68 o
   0   5   8      446.96      435.94      7.29 o
   1   5   8      482.06      482.88      6.07 o
   2   5   8       53.59       45.83      1.96 o
   3   5   8       56.99       56.86      2.37 o
   4   5   8        5.53       10.79      1.87 o
   5   5   8       75.24       69.46      3.85 o
   6   5   8       31.90       22.35      2.74 o
   7   5   8       16.38       14.88      3.18 o
   8   5   8       38.36       43.33      5.93 o
   9   5   8        0.74       -3.65      3.80 o
  10   5   8      181.80      166.33      8.97 o
  11   5   8       18.04       10.36      5.17 o
 -10   6   8       77.09       86.98      9.60 o
  -9   6   8      152.63      168.12     13.39 o
  -8   6   8        7.64        6.71     11.39 o
  -7   6   8        8.14        5.07      4.13 o
  -6   6   8        5.99        6.61      3.13 o
  -5   6   8        2.23       -2.09      2.14 o
  -4   6   8        0.68       -0.86      2.10 o
  -3   6   8        2.55        1.56      1.84 o
  -2   6   8      104.32      114.27      3.82 o
  -1   6   8      191.31      195.17      5.36 o
   0   6   8       32.99       42.52      4.06 o
   1   6   8       46.72       37.21      2.74 o
   2   6   8      390.55      390.38     14.98 o
   3   6   8      229.16      251.46      8.51 o
   4   6   8       27.65       32.27      2.81 o
   5   6   8       43.74       41.31      4.27 o
   6   6   8        2.00        0.49      4.44 o
   7   6   8        0.13       -0.28      3.05 o
   8   6   8        1.35        0.22      3.94 o
   9   6   8        4.01        5.04      5.51 o
  10   6   8        2.87       -1.80      4.67 o
  -8   7   8       62.75       56.23      6.18 o
  -7   7   8       18.60       14.35      4.52 o
  -6   7   8        4.30        1.92      3.29 o
  -5   7   8        1.57       -0.26      2.99 o
  -4   7   8       19.77       17.67      3.64 o
  -3   7   8        2.69        2.19      2.60 o
  -2   7   8       28.35       26.54      3.13 o
  -1   7   8        0.70        0.12      3.57 o
   0   7   8       41.25       43.57      3.13 o
   1   7   8      166.41      151.22      3.81 o
   2   7   8       20.52       20.35      3.41 o
   3   7   8       66.59       69.23      5.70 o
   4   7   8       29.24       29.19      3.45 o
   5   7   8        4.62       -0.27      4.92 o
   6   7   8        0.05       -1.84      3.35 o
   7   7   8        0.00       -6.43      4.29 o
   8   7   8        0.08        1.66      3.97 o
  -5   8   8        2.89        2.42      3.30 o
  -4   8   8        3.79        5.06      3.04 o
  -3   8   8        6.91        5.62      4.64 o
  -2   8   8        0.12       -2.82      4.26 o
  -1   8   8        2.89        7.62      7.63 o
   0   8   8        2.19       27.02     11.04 o
   1   8   8        9.06       11.04     10.10 o
   2   8   8       54.33       64.13     13.86 o
   3   8   8        0.57        6.34     11.04 o
   4   8   8        7.98        5.64     10.81 o
   5   8   8        2.24       -1.59      5.76 o
 -14   1   9        0.00        1.37      4.05 o
 -13   1   9       16.00       21.53      4.07 o
 -12   1   9      126.37      115.35      6.32 o
 -11   1   9      208.69      190.00      5.41 o
 -10   1   9       27.41       20.94      7.83 o
  -9   1   9      265.15      261.27      7.42 o
  -8   1   9       98.67       97.77      4.03 o
  -7   1   9      352.82      316.66      7.61 o
  -6   1   9     1205.99     1142.03     17.43 o
  -5   1   9       40.11       45.75      3.64 o
  -4   1   9        4.71        9.87      1.26 o
  -3   1   9       30.08       22.68      1.80 o
  -2   1   9        0.21       -1.17      0.78 o
  -1   1   9      949.42      996.57      8.58 o
   0   1   9     6423.10     6273.28     43.50 o
   1   1   9      673.89      674.18      6.04 o
   2   1   9     1755.44     1721.97     13.39 o
   3   1   9       23.48       20.99      1.30 o
   4   1   9        0.03       -2.22      1.48 o
   5   1   9     1007.56     1054.81     12.19 o
   6   1   9      248.53      253.62      5.37 o
   7   1   9       35.42       32.64      2.80 o
   8   1   9      190.24      202.10      5.90 o
   9   1   9        7.58       -3.11      2.53 o
  10   1   9      117.66      127.32      5.03 o
  11   1   9       46.63       30.24      3.98 o
  12   1   9       26.37       27.25      4.54 o
  13   1   9       16.59       14.17      4.39 o
 -14   2   9       19.75       16.51      4.87 o
 -13   2   9       54.38       68.68      8.94 o
 -12   2   9       24.97       13.09      4.32 o
 -11   2   9       90.92       95.97      5.51 o
 -10   2   9       27.82       25.25      5.93 o
  -9   2   9      473.45      444.99      9.95 o
  -8   2   9      657.64      645.19     12.58 o
  -7   2   9      176.68      153.26      5.49 o
  -6   2   9       39.23       35.94      2.68 o
  -5   2   9      138.22      145.94      3.38 o
  -4   2   9      618.64      534.20      7.15 o
  -3   2   9     2540.86     2440.17     27.43 o
  -2   2   9      689.41      667.26      7.43 o
  -1   2   9      541.77      570.62      5.68 o
   0   2   9     1607.36     1620.52     11.89 o
   1   2   9      986.19      914.74      7.46 o
   2   2   9     7096.13     7099.18     49.38 o
   3   2   9        1.43       -1.02      1.09 o
   4   2   9        1.18        1.29      1.49 o
   5   2   9      563.69      595.86      8.17 o
   6   2   9      514.70      506.75      7.79 o
   7   2   9      384.92      412.08      7.23 o
   8   2   9       36.33       30.18      3.25 o
   9   2   9       17.26       18.51      2.81 o
  10   2   9        0.43       -2.78      2.56 o
  11   2   9       90.45       71.67      4.98 o
  12   2   9        2.99        2.75      3.47 o
  13   2   9       16.38       24.80      4.38 o
 -13   3   9        6.65        6.83      7.75 o
 -12   3   9       15.01        2.03      5.71 o
 -11   3   9        9.63       10.97      3.45 o
 -10   3   9      262.36      277.48      9.02 o
  -9   3   9      201.96      207.41      9.14 o
  -8   3   9        3.02        3.40      2.76 o
  -7   3   9       87.18       74.92      4.81 o
  -6   3   9      192.02      218.33      7.60 o
  -5   3   9      251.36      251.95      6.47 o
  -4   3   9        6.46        4.46      1.28 o
  -3   3   9      125.19      111.47      2.79 o
  -2   3   9       59.75       57.89      1.82 o
  -1   3   9     3656.21     3777.25     27.70 o
   0   3   9     2048.86     2042.17     14.83 o
   1   3   9      294.11      319.53      4.15 o
   2   3   9      424.24      425.05      7.27 o
   3   3   9        0.16       -0.39      1.27 o
   4   3   9       43.24       36.25      1.90 o
   5   3   9      146.01      168.72      3.97 o
   6   3   9      248.68      239.69      4.77 o
   7   3   9        9.02        8.14      1.91 o
   8   3   9      147.42      147.98      4.08 o
   9   3   9        8.57        4.64      2.24 o
  10   3   9      202.96      195.34      6.44 o
  11   3   9       40.53       37.72      4.22 o
  12   3   9        0.20        0.16      4.10 o
  13   3   9        4.10        8.44      5.08 o
 -13   4   9       27.93       29.09     10.34 o
 -12   4   9        4.94        2.28      5.52 o
 -11   4   9       41.43       46.27      7.45 o
 -10   4   9       19.20       10.25      4.63 o
  -9   4   9      374.62      395.36      9.44 o
  -8   4   9       68.51       63.51      3.89 o
  -7   4   9        4.14        6.15      2.39 o
  -6   4   9       93.91       87.27      3.43 o
  -5   4   9        1.39       -1.69      1.60 o
  -4   4   9       49.76       50.29      2.26 o
  -3   4   9        0.88        0.01      0.74 o
  -2   4   9       39.09       36.58      2.07 o
  -1   4   9     1623.19     1749.21     17.18 o
   0   4   9        2.74        5.11      1.52 o
   1   4   9        1.08       -2.93      1.95 o
   2   4   9      842.87      852.71      9.18 o
   3   4   9      378.74      379.97      6.16 o
   4   4   9       10.79        7.75      1.01 o
   5   4   9       63.09       60.70      2.53 o
   6   4   9       84.55       94.17      3.18 o
   7   4   9        0.04        1.17      1.87 o
   8   4   9        7.11        3.08      2.37 o
   9   4   9        0.51       -3.43      3.44 o
  10   4   9      283.57      265.42     13.16 o
  11   4   9       41.54       29.97      5.78 o
  12   4   9        0.17        8.60      5.31 o
 -12   5   9        5.28       11.97      6.81 o
 -11   5   9       63.02       78.25      9.34 o
 -10   5   9       17.39       17.05      6.59 o
  -9   5   9      202.78      198.27     17.66 o
  -8   5   9       49.67       39.96      4.47 o
  -7   5   9      283.90      293.07      9.77 o
  -6   5   9       67.21       70.14      5.26 o
  -5   5   9       38.30       30.73      2.49 o
  -4   5   9      153.15      166.90      3.74 o
  -3   5   9       11.57        7.66      1.53 o
  -2   5   9      260.06      266.80      4.32 o
  -1   5   9       20.11       18.70      2.13 o
   0   5   9        6.67        1.60      1.67 o
   1   5   9        0.55        0.58      1.53 o
   2   5   9      178.05      175.80      3.51 o
   3   5   9        2.56        5.01      1.61 o
   4   5   9      549.41      519.55      6.90 o
   5   5   9       30.99       32.30      3.43 o
   6   5   9      153.78      123.34      5.22 o
   7   5   9       22.45       19.06      3.24 o
   8   5   9        6.73        5.42      3.96 o
   9   5   9        1.82        0.17      4.20 o
  10   5   9        8.53        9.22      4.95 o
  11   5   9        6.74        4.38      4.92 o
 -10   6   9       73.37       83.51     10.22 o
  -9   6   9      115.28      117.67     10.21 o
  -8   6   9        1.49       -4.66      5.39 o
  -7   6   9       43.14       38.47      5.35 o
  -6   6   9        0.53        1.60      3.18 o
  -5   6   9       35.09       32.42      3.98 o
  -4   6   9       63.98       58.94      3.53 o
  -3   6   9       14.43       14.15      2.21 o
  -2   6   9        0.01       -2.89      2.31 o
  -1   6   9        0.06       -1.40      1.77 o
   0   6   9      221.20      239.35      9.70 o
   1   6   9        0.15        0.52      2.56 o
   2   6   9     1056.21     1116.24     16.03 o
   3   6   9       43.22       53.85      3.11 o
   4   6   9        8.26        4.78      4.65 o
   5   6   9        5.89        6.49      5.02 o
   6   6   9       79.46       84.38      5.09 o
   7   6   9        0.46       -4.38      2.92 o
   8   6   9       16.08        9.00      4.41 o
   9   6   9        0.23        3.50      4.32 o
  -8   7   9       12.98       10.84      4.89 o
  -7   7   9        3.22       -4.65      4.18 o
  -6   7   9       18.13       20.30      3.90 o
  -5   7   9       27.53       33.80      4.48 o
  -4   7   9       32.49       44.08      4.71 o
  -3   7   9        0.14       -3.49      2.60 o
  -2   7   9       20.98       18.09      3.55 o
  -1   7   9       37.79       37.24      6.18 o
   0   7   9       41.72       45.08      4.24 o
   1   7   9       82.71       67.11      3.98 o
   2   7   9        0.02        5.08      2.91 o
   3   7   9        0.04        4.77      4.36 o
   4   7   9       63.97       49.06      4.13 o
   5   7   9       60.18       52.81      4.45 o
   6   7   9       27.49       26.14      4.07 o
   7   7   9        0.75       -2.47      6.78 o
  -5   8   9        5.47        6.34      3.74 o
  -4   8   9        1.71        2.54      3.18 o
  -3   8   9        0.10       -0.19      4.68 o
  -2   8   9       10.88       12.94      4.65 o
  -1   8   9        3.14        5.94     11.63 o
   0   8   9       53.91       69.53     12.69 o
   1   8   9       40.98       75.41     13.39 o
   2   8   9       21.08       20.67     11.28 o
   3   8   9       18.84       17.38     11.28 o
   4   8   9        2.41      -11.28      9.40 o
 -14   0  10       98.42      112.76     13.63 o
 -13   0  10       28.09       38.06      8.93 o
 -12   0  10        1.81       -2.50      3.90 o
 -11   0  10      401.89      402.21      9.65 o
 -10   0  10      160.73      130.76      9.67 o
  -9   0  10     1365.70     1255.78     20.34 o
  -8   0  10       30.88       33.83      5.87 o
  -7   0  10       45.50       51.21      5.87 o
  -6   0  10      502.94      552.52     17.85 o
  -5   0  10     9829.52    11030.33    159.55 o
  -4   0  10     4829.22     4795.30    101.01 o
  -3   0  10     3165.48     2903.90     44.35 o
  -2   0  10     1649.16     1648.46     21.74 o
  -1   0  10      204.24      213.09      4.22 o
   0   0  10     4139.95     3941.06     41.46 o
   1   0  10    11290.31    11044.44    111.88 o
   2   0  10     1542.94     1300.30     15.79 o
   3   0  10      447.82      482.86      8.78 o
   4   0  10       45.73       35.81      4.01 o
   5   0  10     1229.54     1293.90     24.32 o
   6   0  10     5538.60     5544.90     84.96 o
   7   0  10       10.43        3.96      5.05 o
   8   0  10     1369.29     1447.14     28.90 o
   9   0  10        0.01      -11.14      7.75 o
  10   0  10       19.21       14.65      5.40 o
  11   0  10       97.26       76.56     12.69 o
  12   0  10       27.49       33.90      6.88 o
  13   0  10       15.70        2.53      8.34 o
 -14   1  10       10.48       11.75      4.98 o
 -13   1  10        8.27       10.22      4.34 o
 -12   1  10      213.56      229.41      9.26 o
 -11   1  10      612.50      606.89     10.17 o
 -10   1  10        0.56       -0.45      1.87 o
  -9   1  10       69.61       72.26      3.62 o
  -8   1  10        2.48        2.06      1.81 o
  -7   1  10       61.19       92.81      4.28 o
  -6   1  10     1626.59     1627.58     29.13 o
  -5   1  10     4680.37     5137.21     62.97 o
  -4   1  10      447.36      455.99      8.85 o
  -3   1  10      556.17      523.14      8.81 o
  -2   1  10     2553.73     2505.20     22.37 o
  -1   1  10        6.58        4.19      1.13 o
   0   1  10     3567.36     3436.53     24.71 o
   1   1  10      101.97       95.68      2.01 o
   2   1  10      188.54      208.60      3.03 o
   3   1  10      319.05      347.72      5.32 o
   4   1  10        4.85       -1.05      1.52 o
   5   1  10     4587.82     4849.45     43.84 o
   6   1  10     1041.19     1054.04     13.80 o
   7   1  10        7.06        6.93      2.21 o
   8   1  10      627.43      627.82     10.53 o
   9   1  10       12.04        8.30      2.87 o
  10   1  10       25.60       19.59      3.63 o
  11   1  10       78.90       61.73      5.43 o
  12   1  10        7.83        2.90      3.85 o
  13   1  10       19.45       14.47      4.51 o
 -14   2  10       14.52       10.23     10.34 o
 -13   2  10        0.01       -1.63      3.91 o
 -12   2  10      182.83      168.82      8.37 o
 -11   2  10        0.04       -3.43      3.03 o
 -10   2  10        1.67       -6.04      4.44 o
  -9   2  10      262.33      249.86     10.45 o
  -8   2  10       25.28       18.16      3.02 o
  -7   2  10       37.13       38.99      3.41 o
  -6   2  10       58.16       72.56      3.51 o
  -5   2  10      452.33      437.24      6.12 o
  -4   2  10       65.97       71.89      2.67 o
  -3   2  10       50.08       47.55      2.25 o
  -2   2  10      904.38      891.69      9.49 o
  -1   2  10     3847.97     4025.28     30.56 o
   0   2  10      232.74      266.19      3.32 o
   1   2  10      721.29      741.46      6.49 o
   2   2  10      167.93      181.68      4.12 o
   3   2  10       64.31       66.45      2.38 o
   4   2  10       82.35       85.32      3.15 o
   5   2  10       13.04       15.45      2.04 o
   6   2  10        1.02        5.75      2.13 o
   7   2  10      122.59      119.52      4.77 o
   8   2  10      209.13      206.27      6.05 o
   9   2  10       10.71        5.83      2.89 o
  10   2  10       67.99       61.81      4.00 o
  11   2  10       89.63       69.85      5.00 o
  12   2  10        4.03        9.24      3.78 o
  13   2  10        4.33        3.06      3.72 o
 -13   3  10       32.67       46.90      7.49 o
 -12   3  10       32.87       36.96      7.32 o
 -11   3  10       24.20       32.78      4.14 o
 -10   3  10        4.43        1.09      3.49 o
  -9   3  10      225.91      220.56      9.72 o
  -8   3  10      155.80      151.12      6.15 o
  -7   3  10     1597.26     1631.98     21.08 o
  -6   3  10      117.83      112.65      5.49 o
  -5   3  10       87.67       82.34      3.64 o
  -4   3  10      566.23      563.63      7.25 o
  -3   3  10       79.67       69.45      2.24 o
  -2   3  10     1524.56     1583.37     13.42 o
  -1   3  10      271.85      304.35      3.80 o
   0   3  10      488.12      479.10      5.10 o
   1   3  10     1340.44     1363.57     12.39 o
   2   3  10     1540.01     1554.96     13.16 o
   3   3  10        5.01        3.11      1.23 o
   4   3  10      203.96      182.38      4.38 o
   5   3  10      246.50      235.21      5.04 o
   6   3  10       56.25       56.66      3.11 o
   7   3  10      446.94      477.26      7.22 o
   8   3  10       71.28       64.37      3.20 o
   9   3  10        1.45        0.60      2.09 o
  10   3  10       18.64       26.05      3.43 o
  11   3  10        0.18        1.49      3.22 o
  12   3  10      111.52       98.56      6.91 o
 -13   4  10       21.88       18.18      6.99 o
 -12   4  10       40.56       44.84      7.45 o
 -11   4  10      170.34      204.87     10.09 o
 -10   4  10        2.82       -4.76      4.21 o
  -9   4  10      592.72      571.88     10.16 o
  -8   4  10       29.92       21.05      3.15 o
  -7   4  10       25.61       23.52      2.85 o
  -6   4  10      157.23      159.36      5.32 o
  -5   4  10      107.99      110.76      3.88 o
  -4   4  10      160.57      157.38      3.68 o
  -3   4  10      212.56      193.92      2.91 o
  -2   4  10       70.07       56.22      2.36 o
  -1   4  10      231.72      253.69      4.48 o
   0   4  10      126.19      129.89      3.43 o
   1   4  10      427.56      421.72      6.33 o
   2   4  10     3061.18     3047.18     26.26 o
   3   4  10      120.63      141.75      3.38 o
   4   4  10      104.33      105.02      3.15 o
   5   4  10       36.33       34.48      2.29 o
   6   4  10      314.69      332.67      5.54 o
   7   4  10       43.27       51.92      2.98 o
   8   4  10       10.03        3.22      2.18 o
   9   4  10        1.44        3.65      3.16 o
  10   4  10        1.50        2.70      3.82 o
  11   4  10       17.43       27.61      7.01 o
  12   4  10       35.95       50.97      9.03 o
 -11   5  10        0.14       -2.68      5.82 o
 -10   5  10       60.42       50.09     18.32 o
  -9   5  10       63.76       67.80      8.71 o
  -8   5  10        9.64        7.57      5.09 o
  -7   5  10      700.80      749.64     16.29 o
  -6   5  10      311.17      317.37      9.90 o
  -5   5  10       68.56       75.62      3.37 o
  -4   5  10      123.00      138.91      3.35 o
  -3   5  10        0.05        0.84      1.23 o
  -2   5  10       13.04       10.97      1.68 o
  -1   5  10      237.77      246.93      4.51 o
   0   5  10       95.27       97.86      4.53 o
   1   5  10       59.81       80.72      2.97 o
   2   5  10       41.05       39.02      2.09 o
   3   5  10       20.01       21.72      2.01 o
   4   5  10     1387.24     1350.27     14.36 o
   5   5  10      413.56      389.46      9.79 o
   6   5  10       44.55       43.49      3.82 o
   7   5  10       20.14       19.87      4.07 o
   8   5  10        0.00       -3.53      3.68 o
   9   5  10        0.12        1.43      4.06 o
  10   5  10       23.31       12.80      5.07 o
  11   5  10        0.05       -0.52      4.60 o
 -10   6  10       75.27       81.57      9.69 o
  -9   6  10       69.15       72.71      8.85 o
  -8   6  10       59.39       49.01      8.10 o
  -7   6  10        1.25       -2.16      3.35 o
  -6   6  10       22.22       19.88      3.98 o
  -5   6  10       55.67       52.77      4.60 o
  -4   6  10        1.72       -0.06      2.21 o
  -3   6  10        0.16       -3.01      2.07 o
  -2   6  10       11.68        9.63      2.07 o
  -1   6  10       31.35       24.08      2.82 o
   0   6  10       64.22       56.36      2.86 o
   1   6  10      407.57      416.68      9.41 o
   2   6  10       54.34       61.82      4.17 o
   3   6  10       46.72       43.49      2.97 o
   4   6  10       71.37       74.53      4.61 o
   5   6  10       13.51        8.16      4.16 o
   6   6  10       13.90        9.94      4.93 o
   7   6  10        7.98        1.93      3.77 o
   8   6  10        2.03       -4.25      3.73 o
   9   6  10        5.30        5.54      4.47 o
  -8   7  10       24.01       28.90      6.76 o
  -7   7  10       50.36       59.86      6.17 o
  -6   7  10       35.50       34.69      4.76 o
  -5   7  10       10.93       11.32      4.21 o
  -4   7  10        7.26        5.05      4.11 o
  -3   7  10        0.02        1.07      2.79 o
  -2   7  10        1.23        3.32      2.78 o
  -1   7  10        4.99       -0.63      2.69 o
   0   7  10       11.29        2.24      4.95 o
   1   7  10      278.41      276.22     11.69 o
   2   7  10        7.85       11.92      3.05 o
   3   7  10       12.42       12.36      3.35 o
   4   7  10       55.48       63.48      5.05 o
   5   7  10       78.87       74.45      7.66 o
   6   7  10        7.33        4.74      3.49 o
   7   7  10       13.43        8.38      4.22 o
  -5   8  10        6.71       12.51      4.58 o
  -4   8  10       12.81       10.13      3.59 o
  -3   8  10        1.45        2.91      3.13 o
  -2   8  10       26.50       31.61      5.99 o
  -1   8  10       19.15       24.06      5.30 o
   0   8  10        4.44        7.05      9.16 o
   1   8  10        7.86        6.11      9.63 o
   2   8  10       95.27      101.72     15.03 o
   3   8  10       29.90       31.01     12.45 o
   4   8  10        2.28        1.26      3.35 o
 -14   1  11        4.55       -0.29     12.33 o
 -13   1  11       22.40       36.66      5.24 o
 -12   1  11      141.67      164.28      8.39 o
 -11   1  11      209.44      228.24      6.29 o
 -10   1  11      157.74      157.43      4.61 o
  -9   1  11        0.02       -3.51      2.34 o
  -8   1  11      170.22      160.94      5.89 o
  -7   1  11      422.54      394.60     11.04 o
  -6   1  11     1442.80     1470.99     25.99 o
  -5   1  11     1975.73     2131.41     28.74 o
  -4   1  11     1380.12     1489.09     20.56 o
  -3   1  11     1017.62     1028.30     13.17 o
  -2   1  11     1321.30     1338.67     13.07 o
  -1   1  11        1.01        1.74      0.87 o
   0   1  11       66.91       47.03      3.79 o
   1   1  11     1573.77     1564.60     12.42 o
   2   1  11      415.19      399.80      6.84 o
   3   1  11      375.63      324.06      5.21 o
   4   1  11      250.81      239.60      5.30 o
   5   1  11      193.07      214.98      5.56 o
   6   1  11      171.59      189.01      6.01 o
   7   1  11      345.08      364.93     10.99 o
   8   1  11       12.71       14.11      3.25 o
   9   1  11       27.94       24.73      3.77 o
  10   1  11        2.54        0.18      3.55 o
  11   1  11        0.06        0.16      3.78 o
  12   1  11       29.96       26.47      4.61 o
  13   1  11        0.24       -1.58      3.99 o
 -14   2  11       29.19       24.96      8.81 o
 -13   2  11       13.94       20.24      4.86 o
 -12   2  11        0.05       -2.04      3.81 o
 -11   2  11      298.21      338.13      9.11 o
 -10   2  11      293.41      291.29      9.26 o
  -9   2  11      495.19      486.65     11.14 o
  -8   2  11       14.62       17.15      2.01 o
  -7   2  11       32.89       37.76      5.00 o
  -6   2  11      735.55      769.24     11.70 o
  -5   2  11     4586.40     5220.89     55.40 o
  -4   2  11     4254.45     4294.86     47.08 o
  -3   2  11     1351.32     1297.59     13.11 o
  -2   2  11      398.87      418.40      5.60 o
  -1   2  11       36.86       38.26      1.73 o
   0   2  11        4.33       -0.84      0.88 o
   1   2  11      124.92       95.57      2.95 o
   2   2  11     1566.63     1476.09     12.74 o
   3   2  11      249.78      231.38      4.40 o
   4   2  11        2.30        0.20      1.57 o
   5   2  11       29.49       22.99      2.33 o
   6   2  11     3693.94     3898.81     37.90 o
   7   2  11      131.53      133.49      5.01 o
   8   2  11       29.85       30.11      3.40 o
   9   2  11        2.44       -3.88      2.59 o
  10   2  11        0.54       -1.90      2.64 o
  11   2  11      143.73      135.64      6.37 o
  12   2  11       43.18       45.12      5.26 o
  13   2  11        0.21        2.20      4.29 o
 -13   3  11       40.69       48.74      7.49 o
 -12   3  11       30.72       31.94      6.54 o
 -11   3  11      132.76      143.92      6.51 o
 -10   3  11       10.57        8.26      3.73 o
  -9   3  11       22.34       19.13      3.69 o
  -8   3  11        4.66       -1.48      2.64 o
  -7   3  11     1124.62     1128.37     19.49 o
  -6   3  11      272.42      282.51      6.81 o
  -5   3  11      593.36      628.42      8.12 o
  -4   3  11      909.38      915.11     10.43 o
  -3   3  11       75.58       74.66      2.54 o
  -2   3  11       43.72       31.71      1.82 o
  -1   3  11      125.14      123.76      2.85 o
   0   3  11       20.61       18.70      1.44 o
   1   3  11       23.80       32.09      2.95 o
   2   3  11       78.40       87.27      3.73 o
   3   3  11      343.81      343.79      4.93 o
   4   3  11     1633.03     1524.53     16.06 o
   5   3  11      421.33      433.44      7.37 o
   6   3  11      133.62      137.25      4.38 o
   7   3  11       39.42       43.71      3.09 o
   8   3  11       18.70       25.60      2.65 o
   9   3  11        0.83        0.83      2.08 o
  10   3  11        0.03       -4.46      2.98 o
  11   3  11        2.74        4.76      3.46 o
  12   3  11        1.64        8.03      4.34 o
 -12   4  11       36.26       31.42      6.88 o
 -11   4  11       16.33       16.13      5.14 o
 -10   4  11        2.49       -3.41      4.05 o
  -9   4  11        3.64       -0.76      2.76 o
  -8   4  11       15.14       11.93      3.00 o
  -7   4  11       56.50       46.23      4.24 o
  -6   4  11       21.51       24.54      2.62 o
  -5   4  11      330.45      328.80      6.23 o
  -4   4  11       60.41       69.72      2.64 o
  -3   4  11        4.00        7.47      1.31 o
  -2   4  11       37.29       28.23      1.50 o
  -1   4  11        1.42       -1.57      1.05 o
   0   4  11      344.17      352.78      4.39 o
   1   4  11      419.33      409.31      4.97 o
   2   4  11        5.17       11.17      1.82 o
   3   4  11       33.01       32.24      2.64 o
   4   4  11        0.44        0.69      1.55 o
   5   4  11      331.88      352.54      6.55 o
   6   4  11       95.12       93.92      4.49 o
   7   4  11      203.73      203.77      5.00 o
   8   4  11        2.70       -0.87      2.10 o
   9   4  11       35.18       35.99      4.00 o
  10   4  11       39.26       39.11      4.87 o
  11   4  11        3.26        3.50      4.79 o
 -11   5  11        1.72       10.57      6.39 o
 -10   5  11        0.00       -6.01      5.08 o
  -9   5  11        0.15       -4.73      6.23 o
  -8   5  11       55.60       66.52      5.91 o
  -7   5  11      473.32      528.35     26.41 o
  -6   5  11       31.68       36.45      7.76 o
  -5   5  11        5.59        8.82      2.11 o
  -4   5  11      586.78      614.70      8.20 o
  -3   5  11      173.78      175.48      3.65 o
  -2   5  11        1.07        4.06      1.60 o
  -1   5  11       74.52       78.12      3.17 o
   0   5  11      159.88      159.71      3.48 o
   1   5  11       12.97       15.04      1.94 o
   2   5  11      207.48      212.78      4.20 o
   3   5  11       25.56       31.16      2.98 o
   4   5  11       68.92       74.43      3.50 o
   5   5  11        0.11        2.93      3.00 o
   6   5  11      111.53      108.10      5.95 o
   7   5  11       86.83       80.73      5.21 o
   8   5  11        0.74        2.31      4.02 o
   9   5  11        2.64       -1.00      4.13 o
  10   5  11        9.57        9.62      7.97 o
 -10   6  11       42.37       47.14      8.21 o
  -9   6  11      130.82      133.20     17.74 o
  -8   6  11        3.11        0.57      5.87 o
  -7   6  11        3.21        2.21      4.24 o
  -6   6  11        4.75        3.36      3.68 o
  -5   6  11        0.23        1.61      3.38 o
  -4   6  11       34.54       35.27      3.37 o
  -3   6  11        9.04        9.20      2.49 o
  -2   6  11       63.83       64.68      3.91 o
  -1   6  11        2.18        0.75      2.32 o
   0   6  11      199.43      202.86      5.52 o
   1   6  11       60.47       60.69      3.71 o
   2   6  11      356.51      362.28      8.24 o
   3   6  11        5.75       10.36      2.39 o
   4   6  11        0.02        2.26      3.02 o
   5   6  11       52.87       54.88      4.57 o
   6   6  11        2.60       -2.23      3.76 o
   7   6  11        0.02       -5.55      3.70 o
   8   6  11        8.69       -1.68      4.44 o
   9   6  11        9.15        7.67      4.66 o
  -8   7  11        9.43       12.83      5.01 o
  -7   7  11      229.17      228.60      9.80 o
  -6   7  11       35.02       31.97      5.55 o
  -5   7  11        3.73        3.61      4.28 o
  -4   7  11        5.19        7.03      3.95 o
  -3   7  11        2.33       -1.09      2.85 o
  -2   7  11       11.51        7.01      2.90 o
  -1   7  11        6.90        3.07      2.92 o
   0   7  11       32.00       35.35      3.46 o
   1   7  11      105.46      106.49      6.90 o
   2   7  11        0.09        2.55      2.97 o
   3   7  11        8.03        8.61      3.43 o
   4   7  11      322.30      310.86      9.39 o
   5   7  11        0.90        8.61      4.85 o
   6   7  11       44.61       49.38      5.16 o
   7   7  11        2.66       -1.76      3.86 o
  -4   8  11        0.62        2.56      3.82 o
  -3   8  11        7.45        4.35      3.43 o
  -2   8  11        0.00        1.07      2.74 o
  -1   8  11       29.33       19.20      3.34 o
   0   8  11        4.86       12.92      9.16 o
   1   8  11       20.16       27.02     10.81 o
   2   8  11        1.20        3.99     10.10 o
   3   8  11        8.24       18.95      3.99 o
 -14   0  12       10.83       17.85      8.22 o
 -13   0  12        2.22        6.11      7.05 o
 -12   0  12        6.95       11.41      4.57 o
 -11   0  12       98.40      134.94      6.01 o
 -10   0  12     1516.04     1493.87     26.15 o
  -9   0  12       10.09       -1.88      4.70 o
  -8   0  12      213.52      213.07     12.45 o
  -7   0  12       56.58       51.45      6.58 o
  -6   0  12     1563.33     1615.50     40.17 o
  -5   0  12     4806.66     5844.19    123.33 o
  -4   0  12    11130.70    11551.42    235.62 o
  -3   0  12     1166.21     1180.53     21.00 o
  -2   0  12      201.55      200.73      5.31 o
  -1   0  12       69.89       63.66      2.85 o
   0   0  12     6557.77     6860.38     70.91 o
   1   0  12      657.49      625.88     11.78 o
   2   0  12     1336.67     1270.00     18.58 o
   3   0  12       49.34       27.41      3.31 o
   4   0  12       80.92       76.83      7.15 o
   5   0  12      818.60      839.46     26.31 o
   6   0  12     4833.79     5172.04     80.39 o
   7   0  12      642.77      715.01     17.76 o
   8   0  12      393.57      416.65     15.74 o
   9   0  12        7.99        5.42      4.64 o
  10   0  12       14.62        0.12      4.68 o
  11   0  12     1138.17     1160.95     27.79 o
  12   0  12        3.47        0.10     10.22 o
  13   0  12        4.42        3.17      5.81 o
 -14   1  12        4.81        5.73      5.47 o
 -13   1  12       21.09       49.01      5.59 o
 -12   1  12        6.09        7.19      4.06 o
 -11   1  12        1.91        0.22      2.56 o
 -10   1  12       26.20       29.72      2.98 o
  -9   1  12        0.23       -3.10      2.07 o
  -8   1  12      323.06      307.59      8.06 o
  -7   1  12     1389.77     1424.59     26.24 o
  -6   1  12      960.80      996.24     19.50 o
  -5   1  12       17.57       20.33      4.35 o
  -4   1  12        0.44       -3.97      7.87 o
  -3   1  12       91.08       74.97      2.87 o
  -2   1  12    10905.85    10540.43     96.02 o
  -1   1  12       14.83        7.18      1.09 o
   0   1  12      412.96      438.68      5.95 o
   1   1  12      301.77      323.95      4.20 o
   2   1  12       78.27       70.52      2.64 o
   3   1  12       92.74       55.07      2.73 o
   4   1  12      240.42      205.66      5.08 o
   5   1  12      266.31      271.83      6.82 o
   6   1  12        0.46        0.01      2.27 o
   7   1  12       16.41       12.22      2.90 o
   8   1  12      261.75      249.58      7.51 o
   9   1  12       36.51       23.97      3.98 o
  10   1  12        1.24       -5.15      3.43 o
  11   1  12       26.05       30.12      4.60 o
  12   1  12        0.57        2.01      3.80 o
  13   1  12        0.21       -4.32      3.99 o
 -14   2  12       15.79       18.72      7.16 o
 -13   2  12        1.41       -0.21      4.12 o
 -12   2  12        3.30       -2.42      4.39 o
 -11   2  12        0.14       -2.68      2.91 o
 -10   2  12        5.68        1.91      3.45 o
  -9   2  12      513.58      495.11     12.31 o
  -8   2  12       94.22       79.67      3.63 o
  -7   2  12       68.17       59.85      6.38 o
  -6   2  12        3.83        6.65      2.31 o
  -5   2  12       30.54       20.32      2.93 o
  -4   2  12      231.21      278.93      5.73 o
  -3   2  12        1.98        2.44      1.16 o
  -2   2  12      373.56      386.67      5.49 o
  -1   2  12      265.91      277.30      3.86 o
   0   2  12        6.54       17.12      3.77 o
   1   2  12     1054.11     1129.61     11.74 o
   2   2  12      198.06      211.62      4.17 o
   3   2  12       17.98       10.05      1.63 o
   4   2  12        3.21       -2.18      1.58 o
   5   2  12      798.59      791.49     10.32 o
   6   2  12       51.64       66.37      3.56 o
   7   2  12      219.47      206.42      6.05 o
   8   2  12      187.97      198.10      6.16 o
   9   2  12        2.99       -3.30      2.71 o
  10   2  12      106.48       93.31      5.39 o
  11   2  12       33.28       34.47      4.89 o
  12   2  12        1.28        1.20      3.83 o
  13   2  12        0.90        0.45      4.12 o
 -13   3  12        0.85        2.97      5.53 o
 -12   3  12       82.84       95.57      9.20 o
 -11   3  12       31.15       34.91      5.37 o
 -10   3  12      241.97      244.54     13.12 o
  -9   3  12        3.13       -3.57      2.88 o
  -8   3  12       15.18       18.71      3.27 o
  -7   3  12      504.99      476.23     10.97 o
  -6   3  12      419.40      417.03      7.00 o
  -5   3  12      683.49      711.66      8.99 o
  -4   3  12     2046.72     2071.43     18.85 o
  -3   3  12     1609.56     1570.71     15.65 o
  -2   3  12       42.32       53.84      2.27 o
  -1   3  12      136.78      143.45      3.55 o
   0   3  12      134.05      159.92      3.48 o
   1   3  12       72.14       65.83      3.46 o
   2   3  12     1009.61      995.80     11.04 o
   3   3  12     1419.71     1427.62     13.66 o
   4   3  12        3.55        0.06      1.90 o
   5   3  12      272.52      259.67      5.54 o
   6   3  12        0.06       -2.96      1.97 o
   7   3  12       65.47       52.63      3.42 o
   8   3  12       36.40       38.57      3.01 o
   9   3  12        0.01       -2.62      2.07 o
  10   3  12        6.36        5.91      3.01 o
  11   3  12        2.78        2.70      3.30 o
  12   3  12        0.00       -1.27      4.85 o
 -12   4  12        0.10       -1.13      5.40 o
 -11   4  12        1.59       -4.04      4.35 o
 -10   4  12        2.09        3.53      3.37 o
  -9   4  12       82.15       80.50      4.76 o
  -8   4  12        0.04       -1.69      3.18 o
  -7   4  12        2.06       -3.04      3.87 o
  -6   4  12      125.36      121.08      5.16 o
  -5   4  12      248.27      268.42      5.39 o
  -4   4  12     1026.07     1024.65     10.05 o
  -3   4  12      402.41      411.74      5.58 o
  -2   4  12       52.38       50.47      2.13 o
  -1   4  12      216.45      237.22      3.60 o
   0   4  12      728.56      840.49      8.09 o
   1   4  12       21.59       18.84      1.44 o
   2   4  12      241.02      250.98      4.67 o
   3   4  12       12.23       17.22      2.13 o
   4   4  12       23.26       23.55      2.12 o
   5   4  12        2.31        6.66      1.97 o
   6   4  12       41.95       52.77      2.98 o
   7   4  12       27.53       21.02      2.65 o
   8   4  12        4.08       -0.73      2.17 o
   9   4  12       11.63        5.77      3.81 o
  10   4  12        8.68        4.23      4.53 o
  11   4  12       69.67       54.95      6.67 o
 -11   5  12       46.32       52.20      8.23 o
 -10   5  12       53.95       40.00      7.72 o
  -9   5  12       18.82        8.79      6.25 o
  -8   5  12      455.58      477.63     16.16 o
  -7   5  12      891.09      950.61     28.81 o
  -6   5  12       64.93       68.36      4.76 o
  -5   5  12        8.17       10.80      3.49 o
  -4   5  12        0.83        3.62      1.84 o
  -3   5  12        2.68        2.28      1.57 o
  -2   5  12       44.45       44.72      2.48 o
  -1   5  12      114.03      109.62      3.45 o
   0   5  12       49.83       48.25      2.50 o
   1   5  12      146.34      160.23      3.63 o
   2   5  12       20.06       19.17      2.23 o
   3   5  12     1566.29     1518.59     16.57 o
   4   5  12     1318.97     1271.42     16.54 o
   5   5  12      482.73      490.45     10.82 o
   6   5  12       37.10       42.04      4.24 o
   7   5  12       33.24       26.12      3.94 o
   8   5  12       49.46       47.83      5.66 o
   9   5  12       17.04        8.86      4.91 o
  10   5  12        0.11       -5.69      4.24 o
 -10   6  12       16.65       15.14      7.04 o
  -9   6  12       31.23       48.63      8.04 o
  -8   6  12        9.11        8.46      4.68 o
  -7   6  12       12.91        8.98      4.47 o
  -6   6  12       84.00       75.82      5.84 o
  -5   6  12       54.47       53.33      5.01 o
  -4   6  12       20.47       22.12      4.20 o
  -3   6  12        4.19        5.34      2.46 o
  -2   6  12        5.70        4.82      2.46 o
  -1   6  12        9.72        8.91      2.58 o
   0   6  12       19.66       11.07      2.58 o
   1   6  12        1.63       -1.93      2.85 o
   2   6  12       23.99       23.58      3.51 o
   3   6  12        8.77       11.91      3.22 o
   4   6  12        0.91        4.27      3.20 o
   5   6  12      320.90      348.07      9.18 o
   6   6  12        0.25        0.61      6.06 o
   7   6  12       13.70        6.05      5.83 o
   8   6  12        0.37       -5.91      3.94 o
   9   6  12        0.23       -6.20      4.13 o
  -8   7  12       36.54       44.78      6.14 o
  -7   7  12        6.27       14.73      4.95 o
  -6   7  12        4.92        6.14      5.05 o
  -5   7  12       29.06       32.01      5.38 o
  -4   7  12        0.85        7.86      4.11 o
  -3   7  12       12.76       16.39      3.46 o
  -2   7  12        0.67       -2.19      3.34 o
  -1   7  12        5.08        2.92      2.96 o
   0   7  12       48.92       54.58      4.03 o
   1   7  12      172.46      170.14     14.36 o
   2   7  12        1.74        3.25      5.93 o
   3   7  12        6.12        6.40      5.05 o
   4   7  12        2.63        9.59      5.76 o
   5   7  12       39.27       46.42      5.27 o
   6   7  12       26.68       28.78      5.01 o
   7   7  12        1.05        2.53      4.18 o
  -4   8  12        7.31        7.73      4.05 o
  -3   8  12        0.02       -1.57      4.58 o
  -2   8  12        1.80        3.49      3.38 o
  -1   8  12        0.09       -2.73      3.42 o
   0   8  12        1.47       -2.64      5.05 o
   1   8  12        6.05        3.26      3.49 o
   2   8  12        4.79        5.43      3.73 o
   3   8  12       16.37       17.77      5.99 o
 -14   1  13       54.68       47.74      7.64 o
 -13   1  13       16.23       16.57      4.55 o
 -12   1  13       12.06        9.07      4.09 o
 -11   1  13       44.77       33.44      3.16 o
 -10   1  13        3.41        0.35      2.38 o
  -9   1  13        6.19        1.04      2.73 o
  -8   1  13      277.59      276.88     10.12 o
  -7   1  13      915.07      852.06     18.17 o
  -6   1  13      644.77      616.17     14.02 o
  -5   1  13      176.78      174.20      6.62 o
  -4   1  13     1136.95     1154.13     30.30 o
  -3   1  13     2582.34     2549.58     25.75 o
  -2   1  13     3034.98     2837.96     28.15 o
  -1   1  13      774.52      748.78      8.62 o
   0   1  13     1634.12     1715.85     16.64 o
   1   1  13     1363.51     1424.21     14.38 o
   2   1  13     1937.35     1923.18     20.44 o
   3   1  13      626.61      607.12      8.77 o
   4   1  13      138.05      100.09      3.87 o
   5   1  13        0.16        0.86      2.15 o
   6   1  13      242.52      241.65      6.78 o
   7   1  13       24.30       21.73      3.46 o
   8   1  13        0.74        3.95      3.00 o
   9   1  13       11.78        3.56      3.34 o
  10   1  13       20.53       16.60      4.13 o
  11   1  13       35.26       42.15      4.96 o
  12   1  13       12.92       16.20      4.57 o
  13   1  13        7.32        5.63      4.34 o
 -14   2  13       12.96        5.39     11.04 o
 -13   2  13        2.95        7.13      4.32 o
 -12   2  13       29.26       28.17      5.38 o
 -11   2  13       10.88        1.97      3.06 o
 -10   2  13      507.22      485.01     11.62 o
  -9   2  13       15.89       12.06      2.71 o
  -8   2  13       53.75       43.89      3.97 o
  -7   2  13       60.89       46.15      6.95 o
  -6   2  13      935.46      880.76     19.03 o
  -5   2  13      523.51      530.36     10.65 o
  -4   2  13     3301.19     3358.88     37.20 o
  -3   2  13      531.73      554.24      7.13 o
  -2   2  13      190.48      192.91      4.22 o
  -1   2  13      434.60      456.99      6.25 o
   0   2  13     7999.67     8671.16     79.65 o
   1   2  13     2132.16     2263.51     23.19 o
   2   2  13      730.73      721.20      9.59 o
   3   2  13       64.36       65.67      2.83 o
   4   2  13      198.48      180.03      4.54 o
   5   2  13       78.34       80.02      3.66 o
   6   2  13      376.62      364.56      6.94 o
   7   2  13        6.72        2.31      2.82 o
   8   2  13      126.60      115.51      5.11 o
   9   2  13       28.88       17.23      3.32 o
  10   2  13        8.85        4.01      3.32 o
  11   2  13      604.64      634.25     13.80 o
  12   2  13       11.93        7.07      4.25 o
 -13   3  13        1.32        5.31      5.69 o
 -12   3  13       40.77       42.26      7.55 o
 -11   3  13        8.47        4.41      4.12 o
 -10   3  13        5.38        7.27      3.88 o
  -9   3  13       35.94       22.44      3.73 o
  -8   3  13      389.15      376.78     27.25 o
  -7   3  13      797.40      770.95     14.83 o
  -6   3  13      144.15      145.37      4.88 o
  -5   3  13      193.04      195.00      4.94 o
  -4   3  13      439.04      433.00      7.20 o
  -3   3  13      372.91      368.96      5.70 o
  -2   3  13      257.96      216.88      4.60 o
  -1   3  13        8.29        2.79      1.57 o
   0   3  13      224.95      253.95      4.45 o
   1   3  13      156.93      154.30      3.65 o
   2   3  13      175.87      162.95      3.97 o
   3   3  13     2495.41     2483.28     24.07 o
   4   3  13       52.84       59.14      3.04 o
   5   3  13        2.01        6.67      2.14 o
   6   3  13       61.75       60.77      3.48 o
   7   3  13       10.63        6.61      2.42 o
   8   3  13        0.73        1.93      2.65 o
   9   3  13       16.94       10.60      2.63 o
  10   3  13        4.70        0.86      3.27 o
  11   3  13        1.04       -4.97      3.32 o
  12   3  13        8.66        1.38      5.06 o
 -12   4  13        0.48       -6.78      5.28 o
 -11   4  13       86.41       60.46      6.59 o
 -10   4  13       20.30       20.69      4.03 o
  -9   4  13      315.15      323.45     10.58 o
  -8   4  13       48.86       44.70      4.76 o
  -7   4  13      100.51       95.04      6.14 o
  -6   4  13       42.86       45.19      4.01 o
  -5   4  13       89.02       99.91      3.25 o
  -4   4  13       81.61       82.50      3.10 o
  -3   4  13       25.46       18.64      1.73 o
  -2   4  13       98.85      124.64      3.61 o
  -1   4  13        4.00        3.72      1.42 o
   0   4  13      728.75      765.56      8.10 o
   1   4  13       32.00       29.93      1.90 o
   2   4  13       21.77       22.49      2.06 o
   3   4  13      126.68      112.27      3.55 o
   4   4  13       78.33       89.94      4.38 o
   5   4  13      364.48      376.32      6.41 o
   6   4  13       78.04       80.77      3.88 o
   7   4  13        0.17       -0.39      2.21 o
   8   4  13       54.22       58.17      3.42 o
   9   4  13        0.29       -2.78      3.60 o
  10   4  13        6.47        2.85      4.53 o
  11   4  13       17.83       13.10      5.31 o
 -11   5  13        4.43        7.75      6.27 o
 -10   5  13       15.41        9.83      6.48 o
  -9   5  13        1.70        3.99      7.28 o
  -8   5  13        0.21        4.04      5.02 o
  -7   5  13       16.42       22.85      4.93 o
  -6   5  13       69.08       67.75      7.67 o
  -5   5  13      258.65      265.32      8.81 o
  -4   5  13       20.43       25.51      2.70 o
  -3   5  13       93.16       99.43      4.97 o
  -2   5  13       28.79       26.93      2.47 o
  -1   5  13        7.94        4.74      1.94 o
   0   5  13       70.23       69.70      3.20 o
   1   5  13      104.07      107.81      3.48 o
   2   5  13       16.34       14.11      2.33 o
   3   5  13      359.42      384.64      7.14 o
   4   5  13       32.07       43.33      4.39 o
   5   5  13        2.54        7.59      3.80 o
   6   5  13       27.43       31.83      4.11 o
   7   5  13        3.89       14.55      4.78 o
   8   5  13        0.29       -2.70      3.96 o
   9   5  13        0.45       -6.00      4.13 o
  10   5  13        6.18        4.84      4.84 o
 -10   6  13        2.01        6.09      6.56 o
  -9   6  13       31.31       32.74      9.75 o
  -8   6  13       21.11       18.26      5.64 o
  -7   6  13        0.51       -2.39      3.88 o
  -6   6  13      115.75      132.92      7.34 o
  -5   6  13        4.48        6.89      3.77 o
  -4   6  13      120.80      123.56      6.57 o
  -3   6  13       56.91       53.87      3.95 o
  -2   6  13       34.35       38.66      3.31 o
  -1   6  13       14.08        9.73      2.63 o
   0   6  13       31.20       27.06      4.45 o
   1   6  13        0.81       -2.44      2.95 o
   2   6  13        9.36        8.59      3.06 o
   3   6  13       39.43       41.99      4.10 o
   4   6  13       51.37       62.71      4.80 o
   5   6  13      235.79      232.44      7.97 o
   6   6  13        7.27        9.94      3.73 o
   7   6  13       32.94       23.17      4.85 o
   8   6  13        1.27       -2.19      4.22 o
  -7   7  13       47.80       62.10      7.38 o
  -6   7  13       29.58       36.34      6.34 o
  -5   7  13       13.67       23.57      5.31 o
  -4   7  13       74.15       71.83      6.34 o
  -3   7  13        1.71        5.64      3.54 o
  -2   7  13        4.34        2.57      3.16 o
  -1   7  13       11.42        4.89      2.40 o
   0   7  13        0.82       -3.93      2.62 o
   1   7  13        0.13        2.65      3.10 o
   2   7  13       33.06       29.23      4.22 o
   3   7  13      320.92      291.13     14.97 o
   4   7  13      110.65      122.66      6.96 o
   5   7  13       29.32       37.99      5.15 o
   6   7  13       74.13       73.84      6.27 o
  -4   8  13       12.77       18.13      4.57 o
  -3   8  13        0.83        2.01      3.84 o
  -2   8  13        8.11        5.02      3.48 o
  -1   8  13        0.23       -1.84      3.59 o
   0   8  13        0.74       -5.70      3.80 o
   1   8  13       21.26       22.16      4.64 o
   2   8  13        1.78       -1.78      3.87 o
 -14   0  14       19.89       20.67      9.16 o
 -13   0  14        1.54        0.23      6.58 o
 -12   0  14      147.55      167.73     19.26 o
 -11   0  14       42.50       31.94      3.86 o
 -10   0  14     1007.47      897.14     29.36 o
  -9   0  14      219.14      186.52     13.16 o
  -8   0  14        0.09       -5.99      3.99 o
  -7   0  14      399.83      358.24     15.27 o
  -6   0  14     1012.71      836.29     24.67 o
  -5   0  14     1413.17     1276.52     32.89 o
  -4   0  14      931.32      928.48     18.42 o
  -3   0  14      106.98      110.43      5.47 o
  -2   0  14       31.65       22.77      3.32 o
  -1   0  14     1100.97     1196.00     18.78 o
   0   0  14    13000.48    13474.28    157.96 o
   1   0  14    13552.77    14313.37    167.73 o
   2   0  14     1656.43     1627.42     23.28 o
   3   0  14       29.13       24.56      2.84 o
   4   0  14      186.12      141.22      6.95 o
   5   0  14     2149.55     2140.44     37.70 o
   6   0  14      356.13      299.41     10.93 o
   7   0  14      271.20      296.76     11.45 o
   8   0  14        8.98        5.87      4.65 o
   9   0  14       35.10       23.09      5.52 o
  10   0  14      125.06      109.28      9.22 o
  11   0  14      235.55      285.03     14.18 o
  12   0  14       62.49       60.61     16.80 o
  13   0  14        2.61        3.52      6.23 o
 -14   1  14      112.17      123.01     10.19 o
 -13   1  14       85.79       95.40      7.09 o
 -12   1  14      127.23      133.25      7.89 o
 -11   1  14        5.68        6.89      2.45 o
 -10   1  14       57.68       61.48      4.13 o
  -9   1  14      264.00      228.08      7.63 o
  -8   1  14        7.86        4.80      3.99 o
  -7   1  14      149.27      100.37      6.35 o
  -6   1  14        0.04        1.17      2.40 o
  -5   1  14        4.33       -0.67      4.35 o
  -4   1  14      520.75      507.97      8.83 o
  -3   1  14     2545.20     2500.82     28.66 o
  -2   1  14      176.12      212.13      4.42 o
  -1   1  14      190.39      208.71      4.07 o
   0   1  14      954.06     1065.72     11.55 o
   1   1  14     1908.68     2094.33     21.95 o
   2   1  14     4256.47     4205.65     40.97 o
   3   1  14      520.46      535.16      8.29 o
   4   1  14        2.36       -1.26      1.85 o
   5   1  14      132.89      138.72      5.25 o
   6   1  14       57.40       65.76      4.29 o
   7   1  14      267.68      257.83      7.53 o
   8   1  14      217.48      182.83      6.78 o
   9   1  14       16.70        7.75      3.52 o
  10   1  14       44.44       36.08      4.64 o
  11   1  14       47.99       44.39      5.22 o
  12   1  14       38.69       25.78      4.86 o
 -13   2  14       21.47       23.56      5.00 o
 -12   2  14        0.98        1.01      3.66 o
 -11   2  14      210.62      194.23      7.28 o
 -10   2  14       12.68       12.21      3.75 o
  -9   2  14        1.40        0.55      2.08 o
  -8   2  14       69.71       65.19      4.58 o
  -7   2  14      147.07      144.89      9.87 o
  -6   2  14       57.35       68.59      7.75 o
  -5   2  14       42.74       35.12      4.07 o
  -4   2  14        0.63        8.51      2.59 o
  -3   2  14      189.61      196.42      4.02 o
  -2   2  14        0.02        0.66      1.36 o
  -1   2  14       48.43       41.20      2.42 o
   0   2  14     1156.15     1313.42     14.87 o
   1   2  14     1637.92     1739.64     18.76 o
   2   2  14       11.95       11.19      2.11 o
   3   2  14      411.06      404.28      6.98 o
   4   2  14      304.21      276.36      6.11 o
   5   2  14        1.05        3.67      3.94 o
   6   2  14        0.28        0.80      2.41 o
   7   2  14      102.31       92.88      5.04 o
   8   2  14       22.60       24.57      3.35 o
   9   2  14        3.05        0.76      3.13 o
  10   2  14       31.48       21.62      4.36 o
  11   2  14        4.48        5.83      4.10 o
  12   2  14       32.63       35.23      5.10 o
 -13   3  14        0.53        2.21      5.81 o
 -12   3  14        3.95       -2.45      5.58 o
 -11   3  14      181.91      167.00      8.96 o
 -10   3  14      221.47      219.99     12.76 o
  -9   3  14        0.98       -4.17      2.78 o
  -8   3  14        6.06        1.49      4.07 o
  -7   3  14      347.03      343.86      8.46 o
  -6   3  14      640.53      653.89      9.80 o
  -5   3  14      495.70      513.87      7.66 o
  -4   3  14      269.98      304.55      5.36 o
  -3   3  14      357.24      347.46      5.59 o
  -2   3  14     1837.12     1750.07     21.10 o
  -1   3  14       92.30       69.52      2.98 o
   0   3  14     2122.76     2278.93     23.33 o
   1   3  14      580.88      583.23      7.68 o
   2   3  14       38.50       24.52      2.34 o
   3   3  14      666.79      676.37      9.06 o
   4   3  14       58.68       45.85      2.91 o
   5   3  14        0.01        5.43      2.20 o
   6   3  14      582.79      588.73      9.28 o
   7   3  14       68.20       60.35      3.73 o
   8   3  14       41.10       33.20      3.63 o
   9   3  14        1.79       -4.31      2.87 o
  10   3  14        2.84       -0.15      2.94 o
  11   3  14       75.35       71.31      6.73 o
  12   3  14        0.45        0.50      5.03 o
 -12   4  14        5.58       13.16      6.48 o
 -11   4  14       79.21       73.08      7.12 o
 -10   4  14      174.81      193.34      8.16 o
  -9   4  14      180.77      191.29      7.85 o
  -8   4  14       18.13        9.93      3.73 o
  -7   4  14       30.29       25.26      4.23 o
  -6   4  14     1535.21     1580.96     28.19 o
  -5   4  14       86.61       83.90      2.96 o
  -4   4  14      144.97      122.17      3.63 o
  -3   4  14       33.25       32.08      2.21 o
  -2   4  14        0.37       -2.20      1.47 o
  -1   4  14       21.46       19.10      2.04 o
   0   4  14        0.33       -0.42      1.33 o
   1   4  14      129.39      119.54      3.56 o
   2   4  14       56.24       51.17      2.47 o
   3   4  14       65.14       67.01      2.86 o
   4   4  14      101.93      121.94      3.94 o
   5   4  14     1567.74     1542.06     15.97 o
   6   4  14        7.83        7.73      2.49 o
   7   4  14        5.02        3.72      2.43 o
   8   4  14        3.82       -2.12      2.66 o
   9   4  14       21.37       16.77      4.82 o
  10   4  14        0.45       -2.94      4.41 o
  11   4  14       46.87       38.07      6.51 o
 -11   5  14        0.00        1.25      6.46 o
 -10   5  14       88.12       75.07      9.12 o
  -9   5  14       12.64       11.98      7.52 o
  -8   5  14      540.08      563.28     16.69 o
  -7   5  14       46.98       35.36      5.18 o
  -6   5  14       16.23       15.56      4.29 o
  -5   5  14      341.81      355.04     10.18 o
  -4   5  14       97.25       98.67      5.86 o
  -3   5  14       63.38       66.30      3.28 o
  -2   5  14       40.39       47.85      3.89 o
  -1   5  14       11.71        6.43      2.10 o
   0   5  14        1.26        0.01      1.93 o
   1   5  14       53.34       39.81      2.62 o
   2   5  14      495.12      474.98     11.62 o
   3   5  14     1246.42     1217.92     14.40 o
   4   5  14        7.73        5.45      3.46 o
   5   5  14      136.51      139.43      9.60 o
   6   5  14      128.22      130.66      6.39 o
   7   5  14        8.83        9.40      3.63 o
   8   5  14       61.74       57.48      6.39 o
   9   5  14       12.94       10.97      4.92 o
  10   5  14        1.13       -3.86      4.27 o
  -9   6  14       74.27       79.07      7.17 o
  -8   6  14        0.01       -1.45      4.81 o
  -7   6  14       40.59       41.90      5.42 o
  -6   6  14        0.06        9.56      4.35 o
  -5   6  14      155.24      177.31      8.03 o
  -4   6  14       11.04       12.22      3.78 o
  -3   6  14        2.16        0.03      3.06 o
  -2   6  14        0.36        1.08      2.85 o
  -1   6  14        3.98       -0.03      2.12 o
   0   6  14        2.37       -2.69      2.38 o
   1   6  14       38.45       43.28      3.80 o
   2   6  14       16.29       23.23      3.57 o
   3   6  14       11.77       15.93      3.47 o
   4   6  14      217.22      218.81      8.00 o
   5   6  14       44.29       44.00      4.80 o
   6   6  14      162.32      163.66      7.33 o
   7   6  14        1.09        0.24      5.26 o
   8   6  14        7.64        0.80      4.45 o
  -7   7  14       31.39       35.27      6.56 o
  -6   7  14       53.47       74.69      7.55 o
  -5   7  14      215.71      225.20     10.29 o
  -4   7  14        3.17        0.88      4.23 o
  -3   7  14        1.66        3.23      4.06 o
  -2   7  14        1.89        3.37      3.27 o
  -1   7  14        0.97        0.66      2.79 o
   0   7  14        9.50        3.65      3.03 o
   1   7  14       12.91        9.30      3.37 o
   2   7  14       33.52       37.50      4.59 o
   3   7  14       38.70       47.29      7.82 o
   4   7  14      122.19      128.26      7.32 o
   5   7  14       34.69       43.48      5.98 o
   6   7  14      196.18      199.53     14.09 o
  -3   8  14        3.82        2.80      4.11 o
  -2   8  14        5.96        5.97      4.01 o
  -1   8  14        0.07       -3.29      3.98 o
   0   8  14        0.16       -9.00      6.70 o
   1   8  14        2.53        0.86      6.23 o
   2   8  14        6.73       -1.83      5.99 o
 -14   1  15       53.23       58.89      9.63 o
 -13   1  15       14.66       15.64      4.72 o
 -12   1  15       25.14       19.13      4.56 o
 -11   1  15       61.08       63.72      3.97 o
 -10   1  15      403.83      408.48     10.60 o
  -9   1  15      313.63      310.18     18.79 o
  -8   1  15       69.71       68.66      5.64 o
  -7   1  15      120.17       89.77      7.28 o
  -6   1  15      293.22      300.78     10.92 o
  -5   1  15      165.52      159.66      6.64 o
  -4   1  15     1022.68     1128.33     25.74 o
  -3   1  15      543.72      525.18      8.86 o
  -2   1  15      153.92      162.31      4.60 o
  -1   1  15        6.68       -0.78      1.44 o
   0   1  15      163.15      186.99      4.53 o
   1   1  15      607.09      613.36      8.80 o
   2   1  15     2032.61     1993.30     21.60 o
   3   1  15      104.68      101.44      3.85 o
   4   1  15        0.67       -0.83      1.87 o
   5   1  15      361.70      382.33      8.53 o
   6   1  15       10.80       17.51      4.75 o
   7   1  15      300.00      298.64      8.36 o
   8   1  15       32.36       33.33      4.09 o
   9   1  15        7.36        0.85      3.22 o
  10   1  15        1.01        0.52      3.51 o
  11   1  15        0.14        1.56      3.87 o
  12   1  15        0.03        2.07      4.24 o
 -13   2  15        0.00        3.62      4.14 o
 -12   2  15       77.33       92.15      6.77 o
 -11   2  15      243.56      240.65      7.98 o
 -10   2  15      790.38      775.29     15.65 o
  -9   2  15       49.09       45.43      4.24 o
  -8   2  15       17.32       12.64      3.72 o
  -7   2  15      366.46      359.62     10.83 o
  -6   2  15     2894.34     2797.98     46.26 o
  -5   2  15      211.56      199.69      7.81 o
  -4   2  15      108.25      134.51      4.81 o
  -3   2  15       54.86       61.62      2.96 o
  -2   2  15      542.26      551.94     10.21 o
  -1   2  15      203.36      179.89      4.30 o
   0   2  15        0.03        0.44      1.69 o
   1   2  15     2750.01     2834.89     28.74 o
   2   2  15      281.83      272.61      5.66 o
   3   2  15        4.73        7.49      2.07 o
   4   2  15      102.04       94.23      4.15 o
   5   2  15     3339.55     3217.19     33.61 o
   6   2  15       72.05       71.16      4.63 o
   7   2  15      112.78       99.84      5.37 o
   8   2  15      160.78      161.98      6.66 o
   9   2  15       25.86       12.01      3.74 o
  10   2  15       16.02       12.31      4.01 o
  11   2  15        3.23        3.63      4.08 o
  12   2  15        9.05        4.73      4.39 o
 -13   3  15        3.79        6.06      6.21 o
 -12   3  15       70.03       80.02      9.00 o
 -11   3  15       15.13       12.32      4.68 o
 -10   3  15      300.42      288.53     11.78 o
  -9   3  15        0.77       -7.65      8.22 o
  -8   3  15        6.76       -4.45      3.27 o
  -7   3  15        0.33       -2.28      3.07 o
  -6   3  15      205.75      214.21      6.06 o
  -5   3  15       14.90       11.06      2.46 o
  -4   3  15      786.04      821.92     11.14 o
  -3   3  15     1067.80     1065.90     11.98 o
  -2   3  15        3.98        2.45      1.86 o
  -1   3  15        3.51       -2.49      1.66 o
   0   3  15      208.39      210.40      5.04 o
   1   3  15      179.05      212.66      6.95 o
   2   3  15       47.75       46.89      2.77 o
   3   3  15       93.24       97.04      4.15 o
   4   3  15        2.01        1.03      2.00 o
   5   3  15      371.20      356.01      6.98 o
   6   3  15       37.24       39.69      3.31 o
   7   3  15      119.16      119.93      5.33 o
   8   3  15       63.63       49.01      4.11 o
   9   3  15        0.09       -4.03      2.97 o
  10   3  15        4.09        0.95      3.30 o
  11   3  15       20.18       16.87      4.04 o
 -12   4  15       43.81       46.46      8.18 o
 -11   4  15       12.87       21.19      5.34 o
 -10   4  15       15.62       17.25      4.21 o
  -9   4  15        3.67        2.31      3.46 o
  -8   4  15       16.56       16.89      3.83 o
  -7   4  15      168.00      160.29      7.29 o
  -6   4  15       34.93       43.28      3.25 o
  -5   4  15       10.95        7.88      2.01 o
  -4   4  15       43.09       43.58      2.46 o
  -3   4  15      442.49      443.94      6.75 o
  -2   4  15        5.29        5.53      1.85 o
  -1   4  15       41.08       34.66      2.44 o
   0   4  15       64.68       72.12      3.19 o
   1   4  15      210.33      238.55      5.32 o
   2   4  15       21.20       21.23      2.15 o
   3   4  15        8.08        7.51      2.07 o
   4   4  15      517.59      510.76      8.11 o
   5   4  15      517.99      573.52     10.01 o
   6   4  15        3.53        8.09      3.33 o
   7   4  15       53.14       40.08      3.40 o
   8   4  15        2.66        3.91      3.27 o
   9   4  15       13.94       13.77      4.76 o
  10   4  15       22.17       20.79      5.35 o
  11   4  15       15.62        7.87      5.14 o
 -11   5  15       33.68       14.56      7.16 o
 -10   5  15        6.58       -2.32      5.87 o
  -9   5  15        2.10       -5.87      6.11 o
  -8   5  15       86.95       97.21      8.14 o
  -7   5  15        0.54       -7.43      7.99 o
  -6   5  15        4.69        7.58      4.08 o
  -5   5  15       12.97       19.18      4.31 o
  -4   5  15       43.04       42.22      4.63 o
  -3   5  15       53.19       54.93      4.78 o
  -2   5  15      240.84      251.64      6.40 o
  -1   5  15       37.33       34.91      2.47 o
   0   5  15       36.36       35.88      3.05 o
   1   5  15       20.54        9.38      2.71 o
   2   5  15       13.88       10.81      3.15 o
   3   5  15      266.18      296.51      8.27 o
   4   5  15      119.14      125.43      6.22 o
   5   5  15       10.16       12.94      3.74 o
   6   5  15      143.49      153.24      7.06 o
   7   5  15        5.44        5.07      3.57 o
   8   5  15        0.62       -5.96      3.98 o
   9   5  15        0.17       -3.68      4.33 o
  -9   6  15       19.10       15.60     10.81 o
  -8   6  15       10.18       12.44      5.31 o
  -7   6  15        1.80        0.33      4.21 o
  -6   6  15      615.51      651.70     15.06 o
  -5   6  15       37.32       53.18      5.33 o
  -4   6  15        1.58        3.47      6.58 o
  -3   6  15       15.17       10.16      7.16 o
  -2   6  15        0.09        5.41      3.14 o
  -1   6  15        0.01       -0.98      3.48 o
   0   6  15        4.65        3.79      2.95 o
   1   6  15       35.62       31.61      5.39 o
   2   6  15        1.27       -2.09      2.86 o
   3   6  15       77.10       72.50      5.04 o
   4   6  15        6.01        9.82      3.94 o
   5   6  15      263.56      229.84     13.09 o
   6   6  15        7.35       10.38      4.17 o
   7   6  15       16.97       21.68      5.02 o
   8   6  15        0.01        0.12      4.28 o
  -7   7  15        1.39       -0.47      6.58 o
  -6   7  15       42.00       52.37      7.06 o
  -5   7  15        3.30       18.55      5.31 o
  -4   7  15        2.11        0.72      4.31 o
  -3   7  15       40.25       44.74      5.56 o
  -2   7  15        0.14       -1.19      3.16 o
  -1   7  15        0.13       -2.01      2.87 o
   0   7  15        0.01       -5.25      3.50 o
   1   7  15        8.13        6.30      3.49 o
   2   7  15       51.42       34.97      4.73 o
   3   7  15       58.54       55.86      5.53 o
   4   7  15       52.06       48.30      5.43 o
   5   7  15       99.67       92.71      6.90 o
   6   7  15      102.14      117.87      7.73 o
  -2   8  15        2.64        6.89      4.11 o
  -1   8  15        1.83        1.00      4.26 o
   0   8  15        6.61       -1.40      4.44 o
   1   8  15        3.23        0.21      4.50 o
 -14   0  16        3.57        3.29      8.46 o
 -13   0  16        3.05        8.93      7.28 o
 -12   0  16       64.75       59.27      6.95 o
 -11   0  16     1076.66     1076.01     19.69 o
 -10   0  16      707.37      815.15     28.89 o
  -9   0  16        1.88       -3.05      4.93 o
  -8   0  16       51.65       59.67      7.75 o
  -7   0  16      773.37      787.67     24.90 o
  -6   0  16     3876.82     3962.53     88.09 o
  -5   0  16      242.30      269.21     11.98 o
  -4   0  16      797.63      854.68     23.26 o
  -3   0  16       67.44       75.88      5.21 o
  -2   0  16     2401.92     2449.76     40.28 o
  -1   0  16      397.18      322.53     11.30 o
   0   0  16     2448.81     2840.40     37.43 o
   1   0  16        0.24       -0.25      2.16 o
   2   0  16       20.75       25.96      7.16 o
   3   0  16        5.38        8.31      3.21 o
   4   0  16        4.79       -2.98      3.64 o
   5   0  16     1056.42     1034.46     22.57 o
   6   0  16       10.92       19.62      4.90 o
   7   0  16        1.37       -6.10      4.07 o
   8   0  16       25.41       23.97      5.48 o
   9   0  16        9.84       -1.64      4.48 o
  10   0  16        0.02       -7.10      4.73 o
  11   0  16        8.48       -0.79      5.64 o
  12   0  16        0.75        6.08      9.40 o
 -13   1  16        2.67        2.38      4.24 o
 -12   1  16        1.91        3.13      3.93 o
 -11   1  16        9.47        9.38      3.07 o
 -10   1  16      561.52      551.09     12.84 o
  -9   1  16      252.24      274.68     10.67 o
  -8   1  16      305.51      288.55     10.37 o
  -7   1  16      212.38      209.62     25.72 o
  -6   1  16      286.70      273.58      9.28 o
  -5   1  16       31.05       27.46      3.25 o
  -4   1  16     3346.74     3522.21     39.58 o
  -3   1  16      409.61      373.73      9.87 o
  -2   1  16     1448.02     1487.14     18.81 o
  -1   1  16        0.27       -2.07      1.38 o
   0   1  16      111.57      116.30      3.83 o
   1   1  16      243.73      261.46      5.64 o
   2   1  16      290.45      263.41      5.73 o
   3   1  16      113.14      128.73      4.34 o
   4   1  16      139.86      140.65      5.31 o
   5   1  16      563.43      512.51     10.15 o
   6   1  16        2.38        6.51      3.10 o
   7   1  16       95.94       93.17      5.46 o
   8   1  16      251.22      247.20      8.08 o
   9   1  16        0.97       -4.12      3.14 o
  10   1  16        0.10       -5.00      3.33 o
  11   1  16        6.88        4.80      4.10 o
  12   1  16       96.20       94.73      7.01 o
 -13   2  16        1.65       -1.40      5.56 o
 -12   2  16       26.49       23.68      4.83 o
 -11   2  16       26.14       25.56      4.43 o
 -10   2  16       10.81       10.03      3.81 o
  -9   2  16       23.97       15.56      3.43 o
  -8   2  16        0.33        1.06      2.73 o
  -7   2  16      105.55       86.21      9.63 o
  -6   2  16       70.08       62.90      7.87 o
  -5   2  16       61.51       50.00      3.43 o
  -4   2  16      458.38      473.42      8.77 o
  -3   2  16     1313.31     1283.91     17.05 o
  -2   2  16        2.26        9.17      2.98 o
  -1   2  16       13.91        5.37      1.76 o
   0   2  16      967.16     1069.54     13.08 o
   1   2  16      338.48      371.67     11.88 o
   2   2  16       52.53       41.44      2.78 o
   3   2  16       86.76       89.50      3.90 o
   4   2  16       44.97       40.28      3.27 o
   5   2  16       70.40       67.65      4.03 o
   6   2  16        0.33        5.35      3.13 o
   7   2  16      127.68      108.32      6.82 o
   8   2  16       25.43       26.49      5.38 o
   9   2  16        8.26        1.13      3.49 o
  10   2  16        1.97       -5.07      3.38 o
  11   2  16        2.02       -0.82      4.48 o
  12   2  16        3.01        6.57      4.56 o
 -13   3  16       37.44       35.63      7.69 o
 -12   3  16        7.45        9.05      5.90 o
 -11   3  16       27.93       29.74      5.97 o
 -10   3  16        7.57        1.53      4.64 o
  -9   3  16       17.60       17.16      3.91 o
  -8   3  16      127.20      105.19      6.28 o
  -7   3  16      116.32      106.01      8.43 o
  -6   3  16      273.68      281.63      7.56 o
  -5   3  16        3.58        2.98      2.01 o
  -4   3  16        1.68       -0.14      1.86 o
  -3   3  16      450.92      444.79      7.46 o
  -2   3  16        1.61        2.93      2.03 o
  -1   3  16        0.17       -2.53      1.69 o
   0   3  16      133.78      142.02      4.41 o
   1   3  16       38.51       40.36      2.73 o
   2   3  16      275.41      279.77      5.92 o
   3   3  16      305.89      317.26      6.51 o
   4   3  16      297.44      298.72      6.17 o
   5   3  16     1550.29     1517.31     22.01 o
   6   3  16      506.35      485.39      8.59 o
   7   3  16       58.56       59.49      4.70 o
   8   3  16      117.44      112.11      5.45 o
   9   3  16        0.89       -4.36      2.91 o
  10   3  16        5.60        1.57      3.60 o
  11   3  16       10.74        7.39      4.68 o
 -12   4  16       42.31       64.64     13.04 o
 -11   4  16      102.87      103.47      9.81 o
 -10   4  16       79.25       83.65      6.28 o
  -9   4  16       25.74       22.45      6.34 o
  -8   4  16        0.02       -2.84      3.16 o
  -7   4  16        0.41        0.93      3.15 o
  -6   4  16     1649.62     1667.85     18.44 o
  -5   4  16       36.58       42.93      3.40 o
  -4   4  16      135.03      131.94      4.13 o
  -3   4  16      365.15      367.91     10.00 o
  -2   4  16      110.11       98.37      3.81 o
  -1   4  16       82.39       90.22      5.16 o
   0   4  16        0.04       -2.44      1.63 o
   1   4  16      516.85      526.45      7.52 o
   2   4  16        0.22       -0.98      1.77 o
   3   4  16       88.79       85.83      3.67 o
   4   4  16       83.70       76.94      3.95 o
   5   4  16      825.37      831.69     12.59 o
   6   4  16       35.65       48.20      3.88 o
   7   4  16       13.80       12.74      2.82 o
   8   4  16       41.00       37.01      4.39 o
   9   4  16        2.29       -4.32      5.57 o
  10   4  16        0.01       -6.31      4.43 o
 -11   5  16        0.47       -2.87      6.04 o
 -10   5  16        1.13        3.52      7.75 o
  -9   5  16      181.77      187.46     15.27 o
  -8   5  16        4.50       -4.80      4.48 o
  -7   5  16       17.62        5.65      5.23 o
  -6   5  16      165.11      184.18      9.97 o
  -5   5  16       66.69       64.58      5.72 o
  -4   5  16       34.71       35.80      4.50 o
  -3   5  16      523.27      510.50     16.78 o
  -2   5  16        1.37        2.30      3.05 o
  -1   5  16        7.29        2.88      2.24 o
   0   5  16       57.16       52.24      3.26 o
   1   5  16       11.66        7.15      2.81 o
   2   5  16      181.42      146.46      9.17 o
   3   5  16       14.65       13.30      3.44 o
   4   5  16       85.52       89.59      5.45 o
   5   5  16       63.10       59.24      5.15 o
   6   5  16      461.34      485.91     11.48 o
   7   5  16       52.91       63.21      5.36 o
   8   5  16       30.63       20.82      5.15 o
   9   5  16        2.06       -1.13      4.48 o
  -9   6  16       13.83       20.47      5.85 o
  -8   6  16        1.65        1.80      8.81 o
  -7   6  16       77.62       88.84      6.82 o
  -6   6  16      132.11      137.01      9.29 o
  -5   6  16       16.97       17.33      5.40 o
  -4   6  16       11.49       14.66      4.73 o
  -3   6  16       37.08       42.48      5.48 o
  -2   6  16       38.24       39.57      5.23 o
  -1   6  16        6.17        5.88      3.01 o
   0   6  16        2.83        3.60      2.98 o
   1   6  16        1.74        0.61      3.12 o
   2   6  16        0.00       -4.40      3.22 o
   3   6  16        3.45        0.25      3.36 o
   4   6  16       10.51        6.74      5.39 o
   5   6  16      191.09      189.49     10.85 o
   6   6  16       18.89       22.63      4.51 o
   7   6  16        2.51        7.01      4.56 o
   8   6  16        1.15        0.11      4.38 o
  -7   7  16       12.74       10.45      5.55 o
  -6   7  16        7.12        5.15      6.58 o
  -5   7  16       40.06       38.16      7.28 o
  -4   7  16        3.49        8.63      4.73 o
  -3   7  16        3.49        2.87      4.21 o
  -2   7  16       25.38       27.43      3.33 o
  -1   7  16       21.58       24.38      3.74 o
   0   7  16        0.81       -2.39      3.15 o
   1   7  16        0.08       -3.15      3.35 o
   2   7  16        0.28       -5.40      3.60 o
   3   7  16       19.53       15.53      5.75 o
   4   7  16       81.59       74.31      6.25 o
   5   7  16        3.84        1.11      4.55 o
 -13   1  17       14.37       18.66      4.74 o
 -12   1  17        0.13       -2.63      3.68 o
 -11   1  17       28.82       22.49      4.33 o
 -10   1  17        0.14        7.94      3.62 o
  -9   1  17      203.04      190.44     12.10 o
  -8   1  17        5.28        6.55      3.88 o
  -7   1  17       67.76       51.57      6.34 o
  -6   1  17        6.09       -1.95      9.75 o
  -5   1  17       38.68       36.94      3.49 o
  -4   1  17      173.20      207.80      5.88 o
  -3   1  17      723.20      730.04     11.47 o
  -2   1  17      335.46      357.01      8.22 o
  -1   1  17       93.85       88.88      3.45 o
   0   1  17       50.37       50.02      2.91 o
   1   1  17     1392.77     1566.26     17.96 o
   2   1  17      452.29      514.23      8.46 o
   3   1  17       75.62       72.02      3.67 o
   4   1  17      123.19      125.30      5.16 o
   5   1  17      199.79      180.40      6.30 o
   6   1  17      274.33      250.55      8.44 o
   7   1  17       14.83       16.38      3.76 o
   8   1  17        0.11       -2.74      3.70 o
   9   1  17        0.49       -4.84      3.23 o
  10   1  17        0.00       -5.29      3.53 o
  11   1  17        0.74       -3.35      3.90 o
  12   1  17       63.96       55.80      6.07 o
 -13   2  17       61.52       67.60      9.16 o
 -12   2  17       24.14       24.37      4.91 o
 -11   2  17      394.28      397.19     11.24 o
 -10   2  17       23.40       22.81      5.32 o
  -9   2  17       14.95       10.78      3.34 o
  -8   2  17        5.31        2.42      3.38 o
  -7   2  17       19.68        6.23      3.99 o
  -6   2  17     1723.42     1632.80     30.23 o
  -5   2  17      111.65      114.89      4.83 o
  -4   2  17       57.90       54.86      3.57 o
  -3   2  17      537.95      542.41      9.62 o
  -2   2  17      998.16      981.42     13.93 o
  -1   2  17      523.35      403.92      6.94 o
   0   2  17      126.35      143.36      4.32 o
   1   2  17       71.65       83.60      5.69 o
   2   2  17      316.69      326.98      6.48 o
   3   2  17      355.40      357.86      7.02 o
   4   2  17       47.37       20.00      2.96 o
   5   2  17       12.69       15.28      3.34 o
   6   2  17       12.16       18.85      3.63 o
   7   2  17       76.70       73.44      6.27 o
   8   2  17       35.73       29.78      4.22 o
   9   2  17        5.53        1.44      3.52 o
  10   2  17        9.59       -0.79      3.67 o
  11   2  17        0.02        0.43      4.07 o
 -12   3  17        0.53        1.98      5.79 o
 -11   3  17       11.63       14.20      5.56 o
 -10   3  17        0.52        2.66      8.46 o
  -9   3  17        7.39        3.33      3.42 o
  -8   3  17       80.95       68.23      5.67 o
  -7   3  17      202.05      191.09      9.99 o
  -6   3  17      217.77      222.26      5.91 o
  -5   3  17        9.79        8.61      2.33 o
  -4   3  17      155.22      176.24      5.62 o
  -3   3  17     1035.95     1059.81     15.09 o
  -2   3  17      805.70      812.87     10.91 o
  -1   3  17        7.71        5.10      2.04 o
   0   3  17        6.22        1.81      1.88 o
   1   3  17      483.52      562.24      8.68 o
   2   3  17       73.17       67.40      3.49 o
   3   3  17       18.30       13.88      2.70 o
   4   3  17       81.30       78.70      4.19 o
   5   3  17       53.94       59.54      4.05 o
   6   3  17      792.06      845.84     30.01 o
   7   3  17       60.27       68.74      5.05 o
   8   3  17       43.08       51.75      6.14 o
   9   3  17       15.00        5.59      3.72 o
  10   3  17       21.44       22.74      4.46 o
  11   3  17        9.28        6.67      6.31 o
 -12   4  17        0.02        0.93      6.23 o
 -11   4  17        7.48        9.40      7.75 o
 -10   4  17       26.96       25.75      5.52 o
  -9   4  17        2.07       -3.52      3.35 o
  -8   4  17        0.13       -4.64      3.09 o
  -7   4  17      210.27      196.61      8.36 o
  -6   4  17      133.26      158.28      5.82 o
  -5   4  17       77.54       82.45      3.87 o
  -4   4  17      119.45      123.59      4.64 o
  -3   4  17      206.36      217.49      4.98 o
  -2   4  17      227.53      246.26      6.19 o
  -1   4  17       40.40       45.99      3.13 o
   0   4  17       61.12       64.83      3.22 o
   1   4  17      298.69      317.86      6.20 o
   2   4  17        9.91        6.80      2.09 o
   3   4  17        6.11       -2.34      2.24 o
   4   4  17       69.73       66.43      4.69 o
   5   4  17        0.20       13.19      3.12 o
   6   4  17       16.97       27.42      3.56 o
   7   4  17       76.78       67.58      4.38 o
   8   4  17       22.78       14.05      4.79 o
   9   4  17        1.76       -1.94      4.31 o
  10   4  17       19.06       10.55      5.25 o
 -10   5  17       10.19       19.73      7.99 o
  -9   5  17        1.94        8.31      5.14 o
  -8   5  17        5.13        0.42      4.73 o
  -7   5  17        6.03       -6.44      4.81 o
  -6   5  17      151.79      155.87     17.15 o
  -5   5  17      122.25      125.76      8.55 o
  -4   5  17       59.92       69.45      5.55 o
  -3   5  17       17.00       18.66      3.96 o
  -2   5  17        2.80        7.50      3.43 o
  -1   5  17       49.52       40.38      4.12 o
   0   5  17       18.38       17.60      3.47 o
   1   5  17       34.19       29.99      3.60 o
   2   5  17       25.18       17.29      3.46 o
   3   5  17        3.60        2.65      3.30 o
   4   5  17       38.72       39.28      4.41 o
   5   5  17      421.30      428.84     17.36 o
   6   5  17      307.15      341.05      9.87 o
   7   5  17       13.85       18.81      4.24 o
   8   5  17        0.24       -1.64      4.30 o
   9   5  17        6.70        5.86      4.90 o
  -9   6  17        0.10       -2.58      4.95 o
  -8   6  17        8.73        2.17      5.12 o
  -7   6  17       13.33        9.73      5.55 o
  -6   6  17      126.93      141.68     11.86 o
  -5   6  17       51.06       52.26      6.73 o
  -4   6  17        0.06       10.33      4.81 o
  -3   6  17        2.12        6.22      4.31 o
  -2   6  17       78.66       73.08      4.80 o
  -1   6  17        0.06        1.63      3.38 o
   0   6  17        2.87       -0.21      3.11 o
   1   6  17       38.81       37.96      4.46 o
   2   6  17        0.58       -1.19      3.33 o
   3   6  17       23.03       17.30      4.37 o
   4   6  17      196.79      155.59     11.44 o
   5   6  17       87.64       96.95      6.33 o
   6   6  17        0.00        5.28      3.96 o
   7   6  17        0.12        2.67      4.59 o
  -6   7  17       44.67       52.88      6.98 o
  -5   7  17       43.64       46.22      6.93 o
  -4   7  17       31.71       43.04      6.14 o
  -3   7  17       68.86       60.12      6.38 o
  -2   7  17        0.07        1.39      3.44 o
  -1   7  17        2.08        4.76      3.37 o
   0   7  17        6.74       10.30      3.64 o
   1   7  17        0.09       -3.19      3.27 o
   2   7  17        1.39       -5.31      3.54 o
   3   7  17        2.84       -4.32      5.23 o
   4   7  17        3.01        0.17      6.05 o
   5   7  17       78.25       90.40      8.15 o
 -13   0  18      252.35      253.47     17.85 o
 -12   0  18       10.42        4.89      4.81 o
 -11   0  18       58.79       55.67      9.63 o
 -10   0  18      146.55      110.41     11.28 o
  -9   0  18       86.84       81.75      9.40 o
  -8   0  18      335.02      323.71     15.74 o
  -7   0  18       12.60        2.82      4.23 o
  -6   0  18      220.95      160.21     11.51 o
  -5   0  18      232.48      212.02     12.10 o
  -4   0  18        3.55        1.98      2.81 o
  -3   0  18      841.16      802.94     17.66 o
  -2   0  18      482.28      447.44     12.02 o
  -1   0  18     1246.98      978.54     20.00 o
   0   0  18      635.19      692.75     15.76 o
   1   0  18        5.12        4.20      3.24 o
   2   0  18      777.94      889.45     29.36 o
   3   0  18     2402.31     2352.81     40.77 o
   4   0  18       77.04       57.64      5.81 o
   5   0  18     1427.91     1277.58     26.56 o
   6   0  18      102.35       78.17      7.75 o
   7   0  18        4.72       -3.67      4.71 o
   8   0  18      332.82      329.64     13.36 o
   9   0  18        0.25       -7.58      5.05 o
  10   0  18        0.01       -5.09      4.88 o
  11   0  18       21.44       30.23      7.21 o
  12   0  18        2.49       12.51      6.80 o
 -13   1  18       29.63       32.46      5.49 o
 -12   1  18        0.19       -2.76      3.82 o
 -11   1  18       49.79       43.50      5.00 o
 -10   1  18      446.08      318.63     12.17 o
  -9   1  18      261.29      255.85     10.45 o
  -8   1  18      101.94       75.17      9.40 o
  -7   1  18      100.20       88.84      6.45 o
  -6   1  18      132.22      108.69      7.79 o
  -5   1  18      398.06      386.41      8.38 o
  -4   1  18      592.72      568.16     10.09 o
  -3   1  18     1097.48     1100.81     15.55 o
  -2   1  18       23.35       18.23      2.38 o
  -1   1  18        1.39       -2.31      1.54 o
   0   1  18      220.66      223.76      5.39 o
   1   1  18     2808.79     3194.20     32.79 o
   2   1  18     1822.73     2015.20     22.50 o
   3   1  18      632.95      622.93     11.00 o
   4   1  18       62.81       62.73      4.32 o
   5   1  18      508.43      479.64     10.24 o
   6   1  18      449.78      448.07     10.49 o
   7   1  18       91.58       87.51      5.75 o
   8   1  18      118.47       97.17      5.90 o
   9   1  18        8.08        2.50      3.50 o
  10   1  18       13.66       10.78      4.16 o
  11   1  18        0.82       -3.36      4.71 o
  12   1  18       43.06       42.73      6.57 o
 -13   2  18        4.64       -4.78      5.41 o
 -12   2  18       20.52       20.25      4.82 o
 -11   2  18        4.07        6.82      3.81 o
 -10   2  18       60.17       53.54      5.05 o
  -9   2  18       66.39       55.60      4.88 o
  -8   2  18        0.00       -7.05      4.70 o
  -7   2  18       53.80       48.37      5.56 o
  -6   2  18        4.80       -3.88      2.73 o
  -5   2  18      291.63      321.42      7.79 o
  -4   2  18      280.94      276.93      8.21 o
  -3   2  18        0.01        1.03      2.10 o
  -2   2  18      329.98      349.32      7.80 o
  -1   2  18       11.74       16.27      2.24 o
   0   2  18      145.63      164.80      4.63 o
   1   2  18        2.78        2.37      1.97 o
   2   2  18       25.49       24.90      2.69 o
   3   2  18       23.14       21.55      2.80 o
   4   2  18      449.94      449.27      9.27 o
   5   2  18       58.88       78.26      5.10 o
   6   2  18       24.84       38.97      4.39 o
   7   2  18      351.13      350.56      9.48 o
   8   2  18       27.95       19.64      3.96 o
   9   2  18        7.20        4.57      3.65 o
  10   2  18        2.38       -4.99      4.26 o
  11   2  18        9.82        4.01      4.55 o
 -12   3  18        1.81        0.66      5.64 o
 -11   3  18       16.97       22.27      5.97 o
 -10   3  18      208.40      220.85      9.01 o
  -9   3  18       38.04       35.59      4.68 o
  -8   3  18       27.99       24.82      4.24 o
  -7   3  18      392.23      380.01      9.30 o
  -6   3  18       20.72       19.05      3.90 o
  -5   3  18      715.30      718.02     12.23 o
  -4   3  18      748.89      805.47     12.86 o
  -3   3  18       63.38       68.28      4.03 o
  -2   3  18       62.55       58.04      3.54 o
  -1   3  18        2.16        4.26      2.14 o
   0   3  18        9.34        4.04      1.96 o
   1   3  18        4.47        3.24      2.04 o
   2   3  18      122.90      126.21      4.59 o
   3   3  18       92.18       75.96      3.99 o
   4   3  18       49.98       42.07      3.65 o
   5   3  18       61.56       58.83      4.21 o
   6   3  18     1336.22     1391.90     20.56 o
   7   3  18        4.76        8.71      3.60 o
   8   3  18       29.77       31.68      4.34 o
   9   3  18        0.55       -3.19      3.39 o
  10   3  18        1.03        1.16      4.38 o
  11   3  18        0.34        0.04      6.06 o
 -11   4  18       80.97       86.68     12.45 o
 -10   4  18        7.31        9.30      4.97 o
  -9   4  18      146.52      134.85      8.83 o
  -8   4  18        9.23        4.64      3.20 o
  -7   4  18       51.42       41.01      4.26 o
  -6   4  18      161.32      150.93      5.76 o
  -5   4  18       67.85       71.22      4.09 o
  -4   4  18      357.50      371.35      7.48 o
  -3   4  18        0.00       -2.79      2.31 o
  -2   4  18      839.35      828.03     12.49 o
  -1   4  18       34.16       46.50      3.27 o
   0   4  18       65.46       56.90      3.11 o
   1   4  18       86.66       82.72      3.69 o
   2   4  18       37.45       36.28      3.04 o
   3   4  18       63.16       51.17      4.72 o
   4   4  18      768.54      727.01     13.10 o
   5   4  18        9.19       15.07      3.28 o
   6   4  18       49.67       57.22      4.28 o
   7   4  18      171.24      168.02      7.02 o
   8   4  18       15.14       20.25      5.33 o
   9   4  18       10.43        5.25      4.65 o
  10   4  18       18.23       12.45      6.48 o
 -10   5  18       21.55       23.96      9.16 o
  -9   5  18        1.84        1.91      5.23 o
  -8   5  18       66.65       57.61      7.05 o
  -7   5  18       49.40       43.64      6.48 o
  -6   5  18      399.10      416.22     14.37 o
  -5   5  18        3.41        9.85      4.97 o
  -4   5  18      140.93      158.29      8.95 o
  -3   5  18       95.42       97.59      8.95 o
  -2   5  18      120.46      126.78      5.40 o
  -1   5  18        0.20       -3.38      2.79 o
   0   5  18        4.03        2.95      3.95 o
   1   5  18       27.62       20.34      3.79 o
   2   5  18       17.41       15.38      3.49 o
   3   5  18       38.43       41.14      4.23 o
   4   5  18      182.46      182.57      7.35 o
   5   5  18      318.22      339.16     17.50 o
   6   5  18       99.31       82.26      5.94 o
   7   5  18       26.64       30.54      4.65 o
   8   5  18        8.18        9.16      5.87 o
   9   5  18        6.20        0.83      4.60 o
  -8   6  18        6.30        3.46      5.18 o
  -7   6  18       25.74       23.42      6.14 o
  -6   6  18       30.73       30.51      6.39 o
  -5   6  18      127.02      138.57     14.56 o
  -4   6  18      322.06      318.86     12.21 o
  -3   6  18       33.22       27.28      5.32 o
  -2   6  18        1.14        2.59      3.60 o
  -1   6  18       53.15       49.54      8.81 o
   0   6  18        9.76       14.11      4.21 o
   1   6  18      109.77       99.91      6.12 o
   2   6  18        1.15        1.88      4.49 o
   3   6  18      126.87      109.31      6.82 o
   4   6  18       10.39        0.29      4.51 o
   5   6  18        9.10       14.00      4.86 o
   6   6  18       61.66       71.33      6.75 o
   7   6  18       45.05       45.77      6.17 o
  -6   7  18       42.20       48.54      9.98 o
  -5   7  18      101.26      113.76      8.80 o
  -4   7  18        1.91       -6.89      4.64 o
  -3   7  18        2.91        3.94      4.57 o
  -2   7  18        5.43        8.51      4.18 o
  -1   7  18        0.04       -5.32      3.55 o
   0   7  18        0.38       -4.96      3.31 o
   1   7  18        0.57       -0.93      3.58 o
   2   7  18        3.85       -1.23      3.84 o
   3   7  18        0.00       -5.80      3.87 o
   4   7  18       61.68       45.13      6.49 o
 -13   1  19       12.03        7.39      4.54 o
 -12   1  19        0.88       -4.49      5.64 o
 -11   1  19       93.97       83.90      6.04 o
 -10   1  19       15.25       19.87      4.90 o
  -9   1  19      377.76      358.96     12.62 o
  -8   1  19        5.16        4.56      3.57 o
  -7   1  19      183.44      150.23     13.74 o
  -6   1  19      145.41      114.02      5.63 o
  -5   1  19     3346.54     3238.34     37.87 o
  -4   1  19       73.93       91.24      4.62 o
  -3   1  19      167.15      151.58      5.19 o
  -2   1  19        2.04        1.95      1.98 o
  -1   1  19       35.37       32.76      2.62 o
   0   1  19       62.35       46.31      3.10 o
   1   1  19      369.95      410.72      7.66 o
   2   1  19      171.26      250.22      6.85 o
   3   1  19        7.63        7.97      2.60 o
   4   1  19        1.47        2.04      2.72 o
   5   1  19      145.66      158.20      6.78 o
   6   1  19     2298.55     2526.23     32.44 o
   7   1  19       91.47       87.66      6.00 o
   8   1  19        9.27        8.02      3.70 o
   9   1  19        0.59       -3.20      3.38 o
  10   1  19        0.12       -4.75      3.69 o
  11   1  19        3.72       -2.81      3.95 o
 -13   2  19      127.04      130.76     11.31 o
 -12   2  19        3.92        6.71      5.08 o
 -11   2  19        7.20        2.82      3.68 o
 -10   2  19       52.42       40.51      4.81 o
  -9   2  19      313.13      306.59     14.90 o
  -8   2  19      123.15      113.58     11.63 o
  -7   2  19        5.52       -4.57      3.05 o
  -6   2  19        1.98       -4.25      2.83 o
  -5   2  19      246.63      250.47      7.24 o
  -4   2  19      474.89      467.57      9.32 o
  -3   2  19        0.02        2.30      2.26 o
  -2   2  19     1274.84     1277.45     17.52 o
  -1   2  19      270.65      252.61      5.72 o
   0   2  19      175.04      191.96      5.21 o
   1   2  19        0.12       -2.38      1.87 o
   2   2  19      134.59      145.57      5.37 o
   3   2  19      207.76      197.62      5.79 o
   4   2  19      902.98      845.32     14.09 o
   5   2  19      334.75      332.77     10.10 o
   6   2  19       56.44       64.54      5.18 o
   7   2  19        9.91       12.91      4.48 o
   8   2  19       79.44       93.43      6.04 o
   9   2  19        0.01       -3.12      3.40 o
  10   2  19        0.09       -6.02      4.01 o
  11   2  19        6.80        9.36      4.34 o
 -12   3  19       30.88       33.59      9.87 o
 -11   3  19        0.99        1.07      4.00 o
 -10   3  19        0.03       -0.92      3.71 o
  -9   3  19      360.32      373.76     11.09 o
  -8   3  19       10.27        2.85      4.64 o
  -7   3  19      211.20      203.90      6.48 o
  -6   3  19      700.51      707.03     12.94 o
  -5   3  19      893.97      858.77     14.01 o
  -4   3  19       26.92       33.48      3.49 o
  -3   3  19        9.13        1.47      2.38 o
  -2   3  19        2.58        6.71      2.32 o
  -1   3  19        0.49       -0.99      2.06 o
   0   3  19       78.37       67.11      3.51 o
   1   3  19        0.39       -2.92      1.95 o
   2   3  19      569.24      617.77      9.82 o
   3   3  19      466.02      453.15      8.55 o
   4   3  19      500.31      513.68      9.55 o
   5   3  19     1507.70     1487.25     21.37 o
   6   3  19     1225.23     1299.32     19.80 o
   7   3  19       69.76       73.31      5.33 o
   8   3  19       56.24       54.32      5.10 o
   9   3  19        2.57       -1.86      3.65 o
  10   3  19       10.79        7.91      4.51 o
 -11   4  19        2.05       13.63      8.46 o
 -10   4  19        1.58        2.14      4.74 o
  -9   4  19        0.11        1.01      3.66 o
  -8   4  19       26.77       24.16      4.42 o
  -7   4  19        6.37       -0.76      3.15 o
  -6   4  19        6.36        7.58      3.56 o
  -5   4  19        1.40        5.40      2.88 o
  -4   4  19      223.73      235.27      6.18 o
  -3   4  19       40.07       34.18      4.14 o
  -2   4  19       37.03       37.06      3.23 o
  -1   4  19       82.31       76.46      4.07 o
   0   4  19        0.19       -2.83      1.88 o
   1   4  19       12.51        8.10      2.27 o
   2   4  19       45.80       36.49      3.15 o
   3   4  19      267.33      260.02      7.41 o
   4   4  19        1.75        3.70      3.31 o
   5   4  19       41.17       47.86      4.48 o
   6   4  19       29.89       28.12      4.65 o
   7   4  19        1.59        9.02      7.87 o
   8   4  19        0.22       -3.56      4.78 o
   9   4  19       10.83        1.13      5.71 o
 -10   5  19       67.79       74.61      8.30 o
  -9   5  19        4.78       12.34      9.75 o
  -8   5  19        2.30       -2.45      4.90 o
  -7   5  19        1.98        2.14      6.46 o
  -6   5  19      336.47      361.45     13.69 o
  -5   5  19      354.34      387.54     13.69 o
  -4   5  19        0.88        9.58      4.82 o
  -3   5  19        5.53        7.75      4.48 o
  -2   5  19        1.09        2.64      3.11 o
  -1   5  19       42.24       47.15      4.55 o
   0   5  19       23.96       15.84      3.68 o
   1   5  19        2.25       -1.52      3.14 o
   2   5  19       11.45       18.34      4.05 o
   3   5  19       43.27       38.59      4.43 o
   4   5  19       12.89        6.42      3.85 o
   5   5  19      285.64      281.82      9.22 o
   6   5  19        2.79        6.55      4.10 o
   7   5  19        1.95        6.19      4.62 o
   8   5  19        1.58        8.67      5.21 o
  -8   6  19        4.80        3.98      5.35 o
  -7   6  19       48.84       43.96      6.73 o
  -6   6  19        1.09        2.25      7.05 o
  -5   6  19      212.17      225.62     11.04 o
  -4   6  19        6.03       11.51      5.23 o
  -3   6  19       11.65       14.89      5.06 o
  -2   6  19       94.65       85.69      6.60 o
  -1   6  19        0.78        0.68      4.11 o
   0   6  19       37.61       32.51      5.02 o
   1   6  19        2.93        2.20      4.05 o
   2   6  19        0.76       -4.11      3.58 o
   3   6  19        3.11        1.91      4.16 o
   4   6  19       27.39       15.14      5.23 o
   5   6  19       23.71       24.00      5.35 o
   6   6  19       76.05       79.23      9.73 o
  -5   7  19       84.83       81.14      7.89 o
  -4   7  19       27.57       33.15      6.31 o
  -3   7  19        4.24        6.17      3.66 o
  -2   7  19        9.53       21.43      4.74 o
  -1   7  19        1.50       -4.20      3.95 o
   0   7  19        9.93        3.94      4.21 o
   1   7  19        0.69       -2.25      3.72 o
   2   7  19        8.88        5.74      4.20 o
   3   7  19        0.07       -4.78      4.14 o
 -13   0  20       72.42       53.09     10.81 o
 -12   0  20       46.13       32.65      8.46 o
 -11   0  20       29.70       30.54      7.75 o
 -10   0  20       20.29       22.32      7.05 o
  -9   0  20      646.96      590.57     23.02 o
  -8   0  20      218.12      224.81     13.39 o
  -7   0  20      363.34      365.29     16.44 o
  -6   0  20        0.10        3.29      4.70 o
  -5   0  20       40.71       74.91      7.40 o
  -4   0  20      228.61      219.27     14.56 o
  -3   0  20        9.06       11.39      3.57 o
  -2   0  20     1880.43     1926.25     40.41 o
  -1   0  20      135.89      176.98     10.69 o
   0   0  20        5.17       -1.44      2.88 o
   1   0  20        1.12       -2.80      3.17 o
   2   0  20       10.58        1.12      3.55 o
   3   0  20      136.00      129.94      7.62 o
   4   0  20     1384.06     1350.32     27.73 o
   5   0  20       51.64       65.29      7.30 o
   6   0  20      144.63      183.29     10.67 o
   7   0  20       17.58       18.04      5.90 o
   8   0  20       69.28       52.36      7.19 o
   9   0  20       32.29       25.35      6.47 o
  10   0  20        8.28        6.39      6.31 o
  11   0  20        3.13        8.94      6.93 o
 -13   1  20        3.74        2.67      5.41 o
 -12   1  20       26.49       23.24      5.81 o
 -11   1  20       41.73       42.22      4.92 o
 -10   1  20      530.49      498.42     15.60 o
  -9   1  20      500.43      485.41     14.69 o
  -8   1  20       15.52       14.24      5.17 o
  -7   1  20       23.95       10.60      3.96 o
  -6   1  20      297.52      239.39      8.10 o
  -5   1  20     6780.88     6537.68     70.82 o
  -4   1  20     1029.53     1024.06     15.46 o
  -3   1  20        9.41       10.33      2.52 o
  -2   1  20       18.97       23.03      2.86 o
  -1   1  20      103.52      113.88      5.26 o
   0   1  20        0.06       -1.36      1.86 o
   1   1  20      116.03      135.39      5.28 o
   2   1  20        5.40        8.61      2.69 o
   3   1  20      111.37      109.37      7.26 o
   4   1  20      561.25      558.31     11.20 o
   5   1  20      510.50      465.95     10.77 o
   6   1  20     7831.67     8232.40     89.44 o
   7   1  20       16.45       21.41      4.63 o
   8   1  20        0.53        1.74      3.54 o
   9   1  20        4.25        3.55      4.20 o
  10   1  20        3.61        1.83      3.86 o
  11   1  20        2.97        0.93      4.31 o
 -12   2  20        1.03        2.82      8.22 o
 -11   2  20       51.52       49.12      5.33 o
 -10   2  20       54.35       53.34      5.29 o
  -9   2  20       37.19       30.30      7.99 o
  -8   2  20       41.10       29.77      5.32 o
  -7   2  20      150.66      141.79      6.37 o
  -6   2  20       98.99       97.04      5.32 o
  -5   2  20      355.42      371.35      9.00 o
  -4   2  20      242.66      241.18      8.58 o
  -3   2  20      170.28      180.81      5.94 o
  -2   2  20      180.50      194.68      8.78 o
  -1   2  20       32.91       31.39      2.70 o
   0   2  20      118.58      124.98      4.35 o
   1   2  20        0.04       -0.85      2.07 o
   2   2  20      122.54      120.48      4.74 o
   3   2  20      279.67      280.49     11.63 o
   4   2  20       28.65       33.64      4.01 o
   5   2  20      740.84      739.38     13.77 o
   6   2  20      526.22      523.86     11.81 o
   7   2  20       28.49       29.79      4.51 o
   8   2  20       15.61        8.47      3.77 o
   9   2  20        2.55       -2.89      3.68 o
  10   2  20        1.19       -5.49      3.66 o
  11   2  20        0.25       -3.00      4.21 o
 -12   3  20       12.09       18.92      6.81 o
 -11   3  20      131.47      136.93      8.12 o
 -10   3  20       23.82       25.46      4.75 o
  -9   3  20       97.83      101.87      8.27 o
  -8   3  20       30.12       29.63      3.52 o
  -7   3  20      136.18      123.75      6.04 o
  -6   3  20     1390.57     1379.04     20.01 o
  -5   3  20     1278.26     1339.23     19.28 o
  -4   3  20       57.18       47.30      4.06 o
  -3   3  20       19.47       27.40      3.08 o
  -2   3  20      150.29      140.48      5.24 o
  -1   3  20      121.82      121.25      4.89 o
   0   3  20       95.24      107.89      4.25 o
   1   3  20      107.55       82.76      4.07 o
   2   3  20      273.56      258.29      6.44 o
   3   3  20      411.19      405.10      8.22 o
   4   3  20      152.93      137.04      6.27 o
   5   3  20      173.63      189.09      7.56 o
   6   3  20       20.86       39.07      4.63 o
   7   3  20       69.86       80.58      5.76 o
   8   3  20        8.35       13.99      4.01 o
   9   3  20       20.59       12.70      4.25 o
  10   3  20        6.23        1.01      4.69 o
 -11   4  20        0.36        9.87      8.69 o
 -10   4  20       36.24       25.37      9.40 o
  -9   4  20        7.21       15.86      4.24 o
  -8   4  20        3.60        2.37      3.66 o
  -7   4  20       10.68        9.02      3.89 o
  -6   4  20       26.74       18.87      3.91 o
  -5   4  20       53.39       56.06      4.07 o
  -4   4  20       38.93       38.39      3.78 o
  -3   4  20       57.25       61.52      3.69 o
  -2   4  20      394.92      364.04      8.01 o
  -1   4  20       52.37       63.10      3.93 o
   0   4  20       37.06       37.10      3.01 o
   1   4  20       83.20       80.36      4.51 o
   2   4  20       20.57       21.21      3.68 o
   3   4  20       78.06       74.20      4.79 o
   4   4  20       51.99       54.61      4.56 o
   5   4  20      163.76      164.56      7.84 o
   6   4  20       12.62       22.27      4.58 o
   7   4  20       98.06       85.06      8.63 o
   8   4  20      144.41      157.12     12.10 o
   9   4  20       41.77       39.43      7.63 o
 -10   5  20        4.04        9.28      5.81 o
  -9   5  20       42.42       52.85      7.39 o
  -8   5  20        1.74       -6.35      4.73 o
  -7   5  20       63.29       67.14      9.75 o
  -6   5  20        1.80        4.70      5.15 o
  -5   5  20      438.01      413.42     14.17 o
  -4   5  20      131.68      129.55     19.38 o
  -3   5  20        3.06       -0.70      3.39 o
  -2   5  20        6.24        7.40      4.23 o
  -1   5  20        1.50        9.21      4.06 o
   0   5  20       24.54       29.15      4.26 o
   1   5  20        0.79       -1.37      3.24 o
   2   5  20      126.02      117.46      6.74 o
   3   5  20        0.37       -5.19      3.46 o
   4   5  20        5.03        2.19      4.15 o
   5   5  20       28.35       29.12      4.79 o
   6   5  20       60.48       55.13      5.47 o
   7   5  20        0.55       -0.71      4.64 o
   8   5  20        0.01        3.93      4.85 o
  -8   6  20        1.13        3.99      5.32 o
  -7   6  20        1.83       -1.62      4.90 o
  -6   6  20       29.69       33.34      6.31 o
  -5   6  20       44.71       51.75     13.04 o
  -4   6  20        0.44       -0.19      5.40 o
  -3   6  20       18.51       18.53      5.47 o
  -2   6  20       44.64       38.77      5.35 o
  -1   6  20       18.65       18.09      4.68 o
   0   6  20        7.88        2.76      4.38 o
   1   6  20      113.72      108.23      7.66 o
   2   6  20       10.72        7.76      4.90 o
   3   6  20        0.49       -5.55      3.70 o
   4   6  20        0.29       -2.73      4.28 o
   5   6  20       10.50        2.36      6.70 o
   6   6  20        3.21        1.23      4.90 o
  -4   7  20       31.71       35.31      6.39 o
  -3   7  20        2.02        2.91      4.28 o
  -2   7  20        7.44        3.49      4.28 o
  -1   7  20       27.26       25.74      8.10 o
   0   7  20       18.03       17.95      4.88 o
   1   7  20        5.86       10.13      4.62 o
   2   7  20        3.80        4.07      4.35 o
   3   7  20       77.89       71.34      6.63 o
 -12   1  21        2.33        0.89      4.82 o
 -11   1  21      102.68       85.80      7.89 o
 -10   1  21      393.20      386.90     13.85 o
  -9   1  21      186.08      186.06      9.63 o
  -8   1  21       26.10       18.08      4.40 o
  -7   1  21        3.99       -4.13      2.75 o
  -6   1  21      393.73      341.02     10.18 o
  -5   1  21     3711.83     3881.62     44.81 o
  -4   1  21      123.18      142.16      5.99 o
  -3   1  21        0.52       -0.54      2.54 o
  -2   1  21       58.67       50.51      3.67 o
  -1   1  21      347.28      352.12      7.95 o
   0   1  21       58.45       53.87      4.65 o
   1   1  21        9.90       15.89      2.78 o
   2   1  21      119.90      123.43      5.46 o
   3   1  21      215.39      207.36      6.87 o
   4   1  21       16.39        4.13      3.38 o
   5   1  21        3.34       -5.61      4.13 o
   6   1  21      997.68     1251.37     25.77 o
   7   1  21        6.79       16.14      4.31 o
   8   1  21        4.88       -2.40      3.71 o
   9   1  21        0.46       -5.29      3.53 o
  10   1  21        2.28       -5.36      3.99 o
  11   1  21        3.26       -3.06      4.17 o
 -12   2  21       11.58        3.76      8.22 o
 -11   2  21        8.05        7.51      4.93 o
 -10   2  21       42.72       50.11      6.81 o
  -9   2  21       79.77       93.67      7.71 o
  -8   2  21       65.94       58.48      4.73 o
  -7   2  21       78.12       58.65      4.70 o
  -6   2  21        2.95       -3.45      3.79 o
  -5   2  21      158.17      195.31      7.50 o
  -4   2  21      229.28      217.65      8.26 o
  -3   2  21        3.35        6.89      2.71 o
  -2   2  21      672.40      665.96     17.77 o
  -1   2  21       91.30       91.17      4.08 o
   0   2  21       33.99       35.86      2.95 o
   1   2  21       43.90       34.69      3.20 o
   2   2  21        5.70        1.05      2.47 o
   3   2  21      421.66      467.13     10.08 o
   4   2  21      103.24       95.71      5.65 o
   5   2  21       23.69       31.07      4.55 o
   6   2  21       11.05       28.25      4.54 o
   7   2  21      195.17      188.69      7.81 o
   8   2  21       11.38       10.22      4.04 o
   9   2  21        6.40        1.02      3.90 o
  10   2  21        2.87        1.12      4.10 o
 -11   3  21       13.31       24.05      5.88 o
 -10   3  21      262.68      240.00      9.50 o
  -9   3  21        5.91        8.05      3.37 o
  -8   3  21        0.08       -3.59      2.39 o
  -7   3  21       40.90       37.27      4.20 o
  -6   3  21       71.94       59.35      5.05 o
  -5   3  21     2282.36     2345.71     29.76 o
  -4   3  21       68.01       68.62      6.95 o
  -3   3  21        0.23       -2.38      2.40 o
  -2   3  21       16.70       26.83      3.25 o
  -1   3  21      200.37      181.98      5.88 o
   0   3  21       29.95       33.39      3.05 o
   1   3  21       40.25       38.92      3.35 o
   2   3  21        5.90       -1.49      2.48 o
   3   3  21        0.25       -3.91      2.61 o
   4   3  21        2.23       -4.88      3.26 o
   5   3  21       63.90       79.93      5.79 o
   6   3  21      516.54      570.68     12.49 o
   7   3  21       88.11       96.89      6.21 o
   8   3  21       34.02       43.36      4.98 o
   9   3  21       11.96        5.89      4.46 o
  10   3  21       53.19       45.10     11.75 o
 -11   4  21       36.04       45.57     10.81 o
 -10   4  21       27.13       29.91      6.64 o
  -9   4  21        4.50        6.18      3.99 o
  -8   4  21        6.64        3.73      3.75 o
  -7   4  21       18.96       16.11      4.15 o
  -6   4  21       89.32       78.08      6.03 o
  -5   4  21      897.37      913.94     15.59 o
  -4   4  21      100.30       98.98      6.10 o
  -3   4  21       68.43       65.50      4.34 o
  -2   4  21       72.91       77.12      5.22 o
  -1   4  21        0.12        0.00      2.48 o
   0   4  21      115.86      119.58      5.19 o
   1   4  21       71.73       65.96      4.31 o
   2   4  21       41.67       43.55      4.03 o
   3   4  21       26.93       23.26      3.67 o
   4   4  21        0.00       -2.34      3.65 o
   5   4  21      211.94      228.83      9.92 o
   6   4  21      177.02      149.12      8.01 o
   7   4  21       18.24       24.10      6.39 o
   8   4  21       27.30       39.39      7.30 o
   9   4  21        0.56       -2.00      5.98 o
  -9   5  21       45.66       46.06     13.51 o
  -8   5  21        2.44       -0.06      4.88 o
  -7   5  21       85.13       65.73      7.52 o
  -6   5  21       39.34       40.24      6.71 o
  -5   5  21        0.24        7.96      5.14 o
  -4   5  21       28.86       25.00      5.81 o
  -3   5  21        1.72       -0.61      5.29 o
  -2   5  21      195.88      207.00      9.36 o
  -1   5  21       55.91       59.03      6.09 o
   0   5  21        1.29        1.55      3.98 o
   1   5  21        9.18       11.13      4.62 o
   2   5  21       67.94       65.87      9.16 o
   3   5  21        2.21       -6.10      4.07 o
   4   5  21        5.82        3.30      5.05 o
   5   5  21       23.46       28.84     15.39 o
   6   5  21        0.24       -3.64      4.24 o
   7   5  21       33.99       37.21      7.14 o
  -7   6  21        0.04        3.14      5.31 o
  -6   6  21        0.62       -0.18      5.06 o
  -5   6  21       64.62       65.19      7.64 o
  -4   6  21        0.12       -6.30      4.73 o
  -3   6  21       90.16       90.91      7.32 o
  -2   6  21      108.85       95.86      9.51 o
  -1   6  21       25.79       29.66      5.41 o
   0   6  21       71.89       62.86      6.48 o
   1   6  21        4.80        8.56      4.78 o
   2   6  21        1.52        1.49      4.48 o
   3   6  21        1.96       -1.17     10.45 o
   4   6  21        0.77       -0.31      4.90 o
   5   6  21        1.59       -1.83      4.81 o
  -3   7  21        1.44        6.47      4.40 o
  -2   7  21       23.56       26.01      5.35 o
  -1   7  21        8.34        2.22      6.23 o
   0   7  21        9.23        4.99      9.04 o
   1   7  21        2.41       -1.91      4.34 o
   2   7  21        2.34       -1.55      4.38 o
 -12   0  22        3.15       -6.11      6.58 o
 -11   0  22        1.30        3.52      6.81 o
 -10   0  22      192.53      170.31     14.09 o
  -9   0  22        0.70        3.76      5.87 o
  -8   0  22      260.55      258.95     14.80 o
  -7   0  22        2.99       -4.81      3.72 o
  -6   0  22      114.11       97.67      8.14 o
  -5   0  22      860.39      816.77     24.78 o
  -4   0  22      200.13      173.42      9.26 o
  -3   0  22      887.85      956.39     21.32 o
  -2   0  22      121.99      108.25     10.81 o
  -1   0  22      193.90      200.85      8.71 o
   0   0  22       20.32       15.30      3.88 o
   1   0  22       44.64       20.90      4.21 o
   2   0  22        3.23       -4.54      3.71 o
   3   0  22     1666.06     1747.81     33.80 o
   4   0  22       40.06       34.83      9.51 o
   5   0  22       34.07       31.83      6.81 o
   6   0  22      141.17      125.41      9.80 o
   7   0  22       69.95       66.76      8.29 o
   8   0  22       59.69       61.04      8.13 o
   9   0  22       25.18       30.92      7.06 o
  10   0  22        0.08       -4.99      5.55 o
 -12   1  22        4.52       -2.98      5.29 o
 -11   1  22       58.53       49.03      6.55 o
 -10   1  22      105.13       93.09     13.16 o
  -9   1  22       49.58       38.25      8.46 o
  -8   1  22        0.30       -4.02      2.68 o
  -7   1  22        3.34       -4.04      2.69 o
  -6   1  22      656.09      588.03     12.45 o
  -5   1  22      813.57      888.75     25.46 o
  -4   1  22      815.34      810.32     13.89 o
  -3   1  22        7.93       15.24      3.03 o
  -2   1  22        5.32        6.38      2.55 o
  -1   1  22      525.39      516.83     10.09 o
   0   1  22      100.46      112.22      5.08 o
   1   1  22       11.97        0.75      2.58 o
   2   1  22        0.15       -3.86      2.58 o
   3   1  22       54.39       53.45      4.42 o
   4   1  22      107.57       94.18      5.86 o
   5   1  22      184.91      168.09      7.70 o
   6   1  22      647.48      703.98     14.50 o
   7   1  22      119.38      113.10      6.80 o
   8   1  22        0.50        1.50      3.84 o
   9   1  22        0.49        1.44      4.24 o
  10   1  22        6.15       -1.10      3.94 o
 -12   2  22       11.75       18.32      8.93 o
 -11   2  22        2.00       -0.96      4.51 o
 -10   2  22        0.49       -0.96      4.77 o
  -9   2  22       71.40       63.93      6.10 o
  -8   2  22       13.41        7.75      3.18 o
  -7   2  22       49.68       44.89      5.74 o
  -6   2  22      438.96      398.59      9.76 o
  -5   2  22      935.13      988.98     17.56 o
  -4   2  22      558.50      600.31     11.61 o
  -3   2  22       80.18       78.32      4.68 o
  -2   2  22       48.67       58.84      5.29 o
  -1   2  22        6.27        6.15      2.21 o
   0   2  22        0.02       -0.51      2.20 o
   1   2  22       58.74       53.22      3.65 o
   2   2  22        2.72       -3.54      2.75 o
   3   2  22      478.59      460.22     10.29 o
   4   2  22        0.22       -4.83      3.22 o
   5   2  22       89.37       82.52      5.84 o
   6   2  22       34.71       39.07      4.83 o
   7   2  22       65.44       69.77      5.76 o
   8   2  22       30.55       20.82      4.53 o
   9   2  22        0.00        0.01      4.56 o
  10   2  22       15.12        8.60      4.54 o
 -11   3  22        4.68        8.31      9.28 o
 -10   3  22      149.49      132.32      9.71 o
  -9   3  22      205.24      175.13      8.46 o
  -8   3  22       50.57       44.79      4.03 o
  -7   3  22       36.07       33.36      5.32 o
  -6   3  22       15.72        9.29      4.51 o
  -5   3  22       92.46      112.81      6.03 o
  -4   3  22      403.67      419.46     11.29 o
  -3   3  22        7.40       10.97      3.02 o
  -2   3  22      200.18      219.11      6.64 o
  -1   3  22      174.75      174.59      6.12 o
   0   3  22       12.32       14.40      2.70 o
   1   3  22       16.19       16.65      2.81 o
   2   3  22      159.30      156.73      5.51 o
   3   3  22       12.00       -0.86      3.08 o
   4   3  22      168.48      149.77      7.05 o
   5   3  22      187.61      163.06     10.31 o
   6   3  22      363.19      434.78     11.04 o
   7   3  22        1.45        9.09      4.09 o
   8   3  22        7.09        5.15      4.43 o
   9   3  22        3.82        6.92      4.77 o
 -10   4  22        4.31        7.16      5.64 o
  -9   4  22       62.05       61.68      6.10 o
  -8   4  22        0.06       -5.28      3.52 o
  -7   4  22       37.73       33.10      4.81 o
  -6   4  22       11.75        3.96      3.99 o
  -5   4  22      349.52      360.90     10.70 o
  -4   4  22        3.12        2.60      3.70 o
  -3   4  22      257.76      259.38      7.90 o
  -2   4  22      328.88      331.12     12.21 o
  -1   4  22       43.23       39.58      3.76 o
   0   4  22        2.12       -2.95      2.62 o
   1   4  22       14.87        5.29      2.98 o
   2   4  22        0.13       -3.84      2.56 o
   3   4  22        1.49       -4.70      3.14 o
   4   4  22        6.77       -1.42      3.60 o
   5   4  22       44.65       54.71      6.75 o
   6   4  22       99.69      101.91      9.12 o
   7   4  22        0.66        1.62      5.47 o
   8   4  22        8.27        8.93      6.31 o
  -9   5  22        9.59        9.95      5.73 o
  -8   5  22       33.08       39.35      6.73 o
  -7   5  22       20.44        7.20      5.56 o
  -6   5  22       21.94       32.13      6.39 o
  -5   5  22       23.59       32.69      6.23 o
  -4   5  22        3.35       -4.35      4.82 o
  -3   5  22       42.93       43.18      5.92 o
  -2   5  22        2.05        7.85      4.63 o
  -1   5  22      156.47      137.14     13.16 o
   0   5  22       47.29       40.68      6.23 o
   1   5  22        5.27        3.84      4.40 o
   2   5  22       11.77        4.02      4.38 o
   3   5  22        0.43       -4.58      4.48 o
   4   5  22       20.77       26.70      6.06 o
   5   5  22       24.11       33.24      7.63 o
   6   5  22        8.62        7.03      8.46 o
   7   5  22        5.96        7.74      5.97 o
  -7   6  22        4.51        6.46      5.65 o
  -6   6  22        1.70        2.82      5.15 o
  -5   6  22        9.01       10.86      5.47 o
  -4   6  22       68.12       62.23      5.67 o
  -3   6  22       94.02       99.51      7.84 o
  -2   6  22       18.41       29.20      5.52 o
  -1   6  22        0.14       -0.10      6.23 o
   0   6  22        0.27        3.87      6.34 o
   1   6  22        2.77       -0.27      4.40 o
   2   6  22       10.08       11.55      5.14 o
   3   6  22        1.80       -6.52      4.62 o
   4   6  22       15.75       17.36      5.97 o
   5   6  22        0.60       -6.41      5.99 o
  -2   7  22        3.42        2.95      7.87 o
  -1   7  22        0.22        0.32      4.46 o
   0   7  22        3.77        2.09      7.87 o
 -12   1  23       68.48       65.81      7.64 o
 -11   1  23        1.52        4.21      4.73 o
 -10   1  23       28.41       20.00      5.32 o
  -9   1  23        1.37        0.03      3.55 o
  -8   1  23       28.67       25.08      3.83 o
  -7   1  23        6.46       -3.13      2.92 o
  -6   1  23        6.69        0.09      4.09 o
  -5   1  23      130.83      145.06      7.60 o
  -4   1  23       18.70       50.06      6.98 o
  -3   1  23        4.16        5.86      2.90 o
  -2   1  23      137.15      155.49      5.90 o
  -1   1  23      292.75      316.00      7.90 o
   0   1  23       54.50       56.18      4.18 o
   1   1  23        3.61       -4.37      2.92 o
   2   1  23       75.01       61.38      4.58 o
   3   1  23        0.47       -4.21      2.81 o
   4   1  23        4.83       -6.02      4.01 o
   5   1  23      140.05      105.60      6.78 o
   6   1  23      375.92      363.44     10.48 o
   7   1  23       53.41       59.91      5.66 o
   8   1  23        0.84        1.95      3.89 o
   9   1  23        5.94        6.34      4.12 o
  10   1  23       13.52       11.59      4.75 o
 -12   2  23        3.66      -10.57      7.05 o
 -11   2  23        0.96        2.21      4.90 o
 -10   2  23      126.86      108.00      9.04 o
  -9   2  23       87.16      116.52      6.38 o
  -8   2  23      106.60      112.73      6.10 o
  -7   2  23       15.01        7.37      3.35 o
  -6   2  23       29.09       17.25      3.95 o
  -5   2  23      145.90      167.64     12.66 o
  -4   2  23     1007.63     1008.95     16.18 o
  -3   2  23        0.42        2.85      3.28 o
  -2   2  23      113.84      122.71      5.34 o
  -1   2  23       73.61       69.08      4.07 o
   0   2  23        1.09       -1.25      2.59 o
   1   2  23        7.45       11.96      3.19 o
   2   2  23        0.87        0.90      2.97 o
   3   2  23      109.52      114.98      6.04 o
   4   2  23       35.48       29.43      4.48 o
   5   2  23       28.61       29.08      4.53 o
   6   2  23      304.28      283.40      9.48 o
   7   2  23      262.14      296.77      9.81 o
   8   2  23        0.01       -1.57      3.95 o
   9   2  23        3.51       -1.08      3.98 o
  10   2  23        3.39        7.90      4.57 o
 -11   3  23       14.05        9.44      5.69 o
 -10   3  23       11.00       12.82      4.43 o
  -9   3  23       72.84       58.85      5.84 o
  -8   3  23       18.10       14.10      4.28 o
  -7   3  23       48.64       43.39      4.48 o
  -6   3  23       57.70       48.93      4.61 o
  -5   3  23      137.20      156.31      6.82 o
  -4   3  23       58.76       64.03      4.77 o
  -3   3  23       40.40       38.82      3.91 o
  -2   3  23        0.00        1.81      2.68 o
  -1   3  23      172.65      151.60      5.92 o
   0   3  23        8.58        1.14      2.39 o
   1   3  23        0.55       -3.77      2.52 o
   2   3  23       18.66        9.23      3.39 o
   3   3  23        4.81       -2.22      3.23 o
   4   3  23       11.36        1.27      3.66 o
   5   3  23        0.38       -1.61      3.71 o
   6   3  23      379.37      432.37     11.29 o
   7   3  23        0.38        4.73      4.09 o
   8   3  23       13.18       20.33      5.09 o
   9   3  23        2.61        4.05      4.80 o
 -10   4  23        2.70        6.10      5.56 o
  -9   4  23        6.51       -1.97      7.05 o
  -8   4  23       12.25        9.01      4.23 o
  -7   4  23       15.25       19.06      4.38 o
  -6   4  23      116.50      137.21      7.65 o
  -5   4  23      177.30      178.65      8.18 o
  -4   4  23      101.22      121.50      6.75 o
  -3   4  23        4.71       15.36      3.88 o
  -2   4  23        3.16        6.19      3.42 o
  -1   4  23        1.19        3.06      2.93 o
   0   4  23      107.31       89.97      5.32 o
   1   4  23       15.26        9.61      3.66 o
   2   4  23        0.44       -4.55      3.04 o
   3   4  23       34.37       22.51      4.50 o
   4   4  23        0.00       -2.96      3.62 o
   5   4  23        1.73        6.39      4.81 o
   6   4  23       18.13        9.94      6.05 o
   7   4  23        1.07       -5.65      5.71 o
   8   4  23        6.43        7.12      6.64 o
  -8   5  23        7.99        9.99      5.71 o
  -7   5  23       20.06       18.79      6.15 o
  -6   5  23        0.64        1.53      4.82 o
  -5   5  23      105.06      119.05      9.26 o
  -4   5  23       28.93       23.91      4.53 o
  -3   5  23        0.10        7.48      6.23 o
  -2   5  23        8.23        6.18      4.62 o
  -1   5  23       30.25       35.91      5.71 o
   0   5  23       11.14       13.24      5.02 o
   1   5  23       38.52       24.14      6.23 o
   2   5  23        3.35       -4.34      4.21 o
   3   5  23       25.31       22.00      6.58 o
   4   5  23       15.73       17.62      5.98 o
   5   5  23        1.41        5.95      5.79 o
   6   5  23       85.90       99.30      9.38 o
  -6   6  23       25.22       17.23      6.06 o
  -5   6  23        3.31        6.18      6.70 o
  -4   6  23       19.24       16.73      5.35 o
  -3   6  23       11.28       13.71      6.81 o
  -2   6  23       26.77       30.08      5.75 o
  -1   6  23       21.53       23.74      5.87 o
   0   6  23        5.76        2.30      4.71 o
   1   6  23        0.10        1.41      4.62 o
   2   6  23        6.69        4.86      5.05 o
   3   6  23        0.00        8.20      7.99 o
   4   6  23       37.72       39.17      7.16 o
 -12   0  24        3.30        8.46      8.22 o
 -11   0  24        0.04       -0.23      6.81 o
 -10   0  24      168.13      154.57     13.86 o
  -9   0  24      464.33      541.80     17.12 o
  -8   0  24      153.50      152.55     14.21 o
  -7   0  24       33.88       22.85      5.38 o
  -6   0  24       12.38       -3.58      4.88 o
  -5   0  24     1531.65     1559.73     31.88 o
  -4   0  24    12827.92    12798.80    199.44 o
  -3   0  24      165.64      171.75      9.45 o
  -2   0  24      192.76      213.48     15.97 o
  -1   0  24        6.43        7.33      5.05 o
   0   0  24       28.85       17.02      4.64 o
   1   0  24       34.99       44.50      5.88 o
   2   0  24        6.80       -3.17      4.05 o
   3   0  24      145.30      123.64      8.97 o
   4   0  24       10.55       -4.03     10.45 o
   5   0  24      237.68      223.01     12.28 o
   6   0  24      728.05      677.12     20.71 o
   7   0  24     2905.81     3206.85     89.97 o
   8   0  24        0.34       -5.50     10.69 o
   9   0  24        6.53        8.93      6.48 o
  10   0  24        9.65        7.63      6.88 o
 -12   1  24      153.15      168.38     11.04 o
 -11   1  24        0.53        1.53      4.65 o
 -10   1  24       25.43       27.63      4.88 o
  -9   1  24       11.05       10.24      3.67 o
  -8   1  24       48.97       47.41      4.62 o
  -7   1  24      195.40      183.44      7.06 o
  -6   1  24      372.34      331.13      9.15 o
  -5   1  24      642.25      654.26     12.98 o
  -4   1  24      232.48      314.69      9.97 o
  -3   1  24        8.72        8.15      3.24 o
  -2   1  24      161.63      181.28      6.48 o
  -1   1  24       67.15       87.95      5.06 o
   0   1  24        3.68        4.20      2.74 o
   1   1  24       27.24       28.15      3.54 o
   2   1  24       13.17        7.03      3.15 o
   3   1  24      113.19       92.17      5.78 o
   4   1  24       66.11       44.67      5.10 o
   5   1  24      595.30      569.80     12.74 o
   6   1  24       10.21       27.66      6.70 o
   7   1  24       11.57       19.52      4.69 o
   8   1  24       39.90       38.20      5.32 o
   9   1  24        4.30        6.66      4.36 o
  10   1  24       68.26       60.04      6.36 o
 -11   2  24       14.53       10.91      5.38 o
 -10   2  24       16.56       18.05      4.34 o
  -9   2  24       17.91       17.14      3.76 o
  -8   2  24        0.95       -2.64      3.04 o
  -7   2  24       33.22       24.92      3.89 o
  -6   2  24      153.49      156.85      7.02 o
  -5   2  24     1372.11     1322.13     21.46 o
  -4   2  24      358.10      468.01     10.94 o
  -3   2  24        0.53       -1.08      3.02 o
  -2   2  24      121.77      125.17      5.71 o
  -1   2  24       35.83       33.96      3.68 o
   0   2  24       53.90       34.96      3.72 o
   1   2  24       57.32       56.88      4.79 o
   2   2  24        0.66       -4.13      2.75 o
   3   2  24      157.40      166.83      6.99 o
   4   2  24      277.78      238.86      8.22 o
   5   2  24       57.78       57.05      5.43 o
   6   2  24       45.33       51.65      5.39 o
   7   2  24      181.41      222.40     13.26 o
   8   2  24       41.98       41.59      5.66 o
   9   2  24        0.97       -2.40      3.98 o
 -11   3  24        0.01       -0.19      4.41 o
 -10   3  24        2.77        7.01      4.26 o
  -9   3  24        2.15        0.31      4.63 o
  -8   3  24       17.45       27.71      4.89 o
  -7   3  24      114.41      114.75      6.27 o
  -6   3  24       96.29       90.44      5.64 o
  -5   3  24        8.29       10.10      3.19 o
  -4   3  24      447.71      489.09     10.74 o
  -3   3  24        0.21        0.18      2.93 o
  -2   3  24        5.50        6.38      2.99 o
  -1   3  24      166.15      178.81      6.56 o
   0   3  24       46.63       50.48      4.22 o
   1   3  24        8.63       10.31      3.50 o
   2   3  24       29.37       16.28      3.93 o
   3   3  24       61.10       66.61      5.05 o
   4   3  24       13.77        3.70      3.73 o
   5   3  24       18.98       13.04      4.34 o
   6   3  24      373.73      374.94     10.66 o
   7   3  24      100.69      105.09      7.70 o
   8   3  24        4.11        9.90      5.09 o
  -9   4  24       14.11       14.95      6.14 o
  -8   4  24       24.11       19.04      4.69 o
  -7   4  24        2.22        0.73      4.20 o
  -6   4  24        3.60       -2.29      3.83 o
  -5   4  24      112.25      122.69      7.36 o
  -4   4  24      206.95      199.81      8.33 o
  -3   4  24        0.27       -1.32      3.90 o
  -2   4  24        0.01        3.45      3.97 o
  -1   4  24       24.22       27.75      4.24 o
   0   4  24       99.42      100.19      6.25 o
   1   4  24       22.70       21.92      4.24 o
   2   4  24        0.01       -5.08      3.39 o
   3   4  24       80.17       84.76      6.34 o
   4   4  24        5.76        0.27      3.88 o
   5   4  24       49.77       63.55      7.71 o
   6   4  24       16.09       23.44      6.88 o
   7   4  24        7.02        2.70      6.15 o
  -8   5  24        0.61        9.93      5.64 o
  -7   5  24       66.24       69.44      8.19 o
  -6   5  24       82.69       78.07      8.16 o
  -5   5  24        6.37       10.05      5.56 o
  -4   5  24       27.42       26.65      5.76 o
  -3   5  24        0.67        0.68      5.99 o
  -2   5  24      132.36      136.75      9.13 o
  -1   5  24       81.13       72.37      7.16 o
   0   5  24        6.75        8.74      4.73 o
   1   5  24       29.27       29.56      5.79 o
   2   5  24        1.08       -1.96      4.62 o
   3   5  24        1.59        0.39      5.06 o
   4   5  24       29.55       52.01     11.04 o
   5   5  24       21.83       23.73      6.76 o
   6   5  24       69.34       71.15      8.54 o
  -5   6  24       31.21       38.02      5.32 o
  -4   6  24        1.68        0.36      4.64 o
  -3   6  24       13.10       13.69      5.41 o
  -2   6  24        1.41       -0.72      4.78 o
  -1   6  24       50.34       57.67      6.82 o
   0   6  24       14.03       22.62      5.58 o
   1   6  24        4.54        2.72      4.88 o
   2   6  24        1.86       -1.64      4.82 o
   3   6  24        8.18       11.51      5.35 o
 -11   1  25        5.14        7.61      5.24 o
 -10   1  25        0.65        0.55      3.38 o
  -9   1  25       25.21       24.26      4.17 o
  -8   1  25       62.69       55.23      4.86 o
  -7   1  25        1.87        4.37      2.91 o
  -6   1  25        2.86       -2.75      3.73 o
  -5   1  25       77.48       67.40      5.36 o
  -4   1  25       20.95       65.34      5.20 o
  -3   1  25        1.73        2.73      3.26 o
  -2   1  25       66.19       74.52      5.36 o
  -1   1  25      162.79      176.48      6.51 o
   0   1  25       86.42       68.00      4.71 o
   1   1  25        0.93       -2.48      3.50 o
   2   1  25        0.04       -4.13      2.75 o
   3   1  25       10.99        4.70      3.59 o
   4   1  25        2.63       -4.97      3.31 o
   5   1  25       68.59       56.13      5.54 o
   6   1  25        1.27        4.27      4.88 o
   7   1  25       56.04       63.04      5.98 o
   8   1  25        0.82        8.96      4.50 o
   9   1  25        6.97        5.98      4.45 o
 -11   2  25        1.90       -1.27      4.52 o
 -10   2  25      118.21      123.97      6.98 o
  -9   2  25      227.27      248.50      8.64 o
  -8   2  25       78.82       69.63      5.93 o
  -7   2  25       28.00       25.42      3.92 o
  -6   2  25       25.14       16.26      3.39 o
  -5   2  25        0.31       -2.31      3.84 o
  -4   2  25     5893.61     6063.65     67.53 o
  -3   2  25       46.78       47.75      4.66 o
  -2   2  25       18.99       22.50      3.64 o
  -1   2  25       17.42       16.83      3.53 o
   0   2  25      353.45      297.29      8.15 o
   1   2  25       38.66       37.12      4.16 o
   2   2  25        4.08       -6.51      4.34 o
   3   2  25        2.54       -5.55      3.86 o
   4   2  25        7.07        1.40      3.65 o
   5   2  25        9.03        2.38      4.07 o
   6   2  25      226.71      206.67     10.65 o
   7   2  25      946.36     1021.28     18.80 o
   8   2  25       11.68       17.50      4.81 o
   9   2  25        2.52        5.46      4.43 o
 -10   3  25       34.35       40.47      9.87 o
  -9   3  25        2.65        4.11      4.17 o
  -8   3  25        1.72       -0.29      3.93 o
  -7   3  25       30.00       28.45      4.73 o
  -6   3  25        3.14        2.96      3.37 o
  -5   3  25       18.45       15.66      3.89 o
  -4   3  25       29.74       52.17      4.74 o
  -3   3  25       13.39        6.34      3.41 o
  -2   3  25       63.92       61.42      4.68 o
  -1   3  25       36.57       40.59      4.13 o
   0   3  25        6.21        4.62      3.05 o
   1   3  25       58.15       63.20      4.82 o
   2   3  25        1.18       -2.78      3.00 o
   3   3  25        3.28       -3.63      3.31 o
   4   3  25       26.99       28.98      4.47 o
   5   3  25       68.95       49.93      5.97 o
   6   3  25      163.58      168.13      8.96 o
   7   3  25        4.36        8.73      5.06 o
   8   3  25       37.75       40.48      6.24 o
  -9   4  25        3.71        5.80      9.75 o
  -8   4  25        9.53        2.22      5.38 o
  -7   4  25        4.26        1.45      4.15 o
  -6   4  25        9.08        7.89      4.56 o
  -5   4  25      119.99      109.08      5.94 o
  -4   4  25      218.36      233.85     11.38 o
  -3   4  25      106.43      113.39      6.83 o
  -2   4  25      193.68      199.10      8.05 o
  -1   4  25       10.67       15.86      4.13 o
   0   4  25       11.88       20.52      4.10 o
   1   4  25       31.79       38.07      5.65 o
   2   4  25        2.62       -4.48      3.57 o
   3   4  25       24.53       24.35      4.68 o
   4   4  25      131.55      112.81      7.38 o
   5   4  25       27.17       39.36      7.19 o
   6   4  25        6.15        1.58      5.97 o
   7   4  25       43.32       35.41      7.47 o
  -7   5  25        0.64       -4.65      5.14 o
  -6   5  25       15.56       19.64      6.39 o
  -5   5  25       19.30       27.19      5.36 o
  -4   5  25       57.55       69.08      8.69 o
  -3   5  25        2.26        4.11      4.78 o
  -2   5  25        1.61        1.69      4.62 o
  -1   5  25       56.05       52.12      7.99 o
   0   5  25        1.37        4.05      4.81 o
   1   5  25       62.22       63.89      7.16 o
   2   5  25        0.23       -5.71      4.82 o
   3   5  25        0.65       -0.47      5.02 o
   4   5  25        1.01        2.17      9.75 o
   5   5  25        2.55        0.52      5.88 o
  -5   6  25       27.82       18.19      5.70 o
  -4   6  25        0.64       -2.24      4.85 o
  -3   6  25        0.22       -6.82      4.55 o
  -2   6  25        0.01        4.36      5.02 o
  -1   6  25       56.82       47.12      6.69 o
   0   6  25       50.61       52.83      7.16 o
   1   6  25       42.34       41.67      6.69 o
   2   6  25        0.12        0.23      4.98 o
 -11   0  26       15.41       27.74      6.66 o
 -10   0  26      164.63      181.19     11.14 o
  -9   0  26      157.49      156.87     10.67 o
  -8   0  26       54.26       45.22      6.64 o
  -7   0  26        0.06       -3.95      4.23 o
  -6   0  26       85.83       82.39      7.95 o
  -5   0  26      454.65      443.09     20.09 o
  -4   0  26     3588.76     3625.94     77.52 o
  -3   0  26        4.00        4.23      5.14 o
  -2   0  26        3.77        5.33      4.57 o
  -1   0  26       60.51       61.58      6.69 o
   0   0  26      941.73      909.96     22.09 o
   1   0  26       96.09       81.33      8.57 o
   2   0  26        4.41        2.00      6.58 o
   3   0  26       62.26       61.81      7.14 o
   4   0  26        7.56       -7.23      4.82 o
   5   0  26       13.50        5.55      5.95 o
   6   0  26      358.87      340.40     15.53 o
   7   0  26      338.95      429.34     17.57 o
   8   0  26       17.31       32.89      7.62 o
   9   0  26        0.43       -0.44      6.23 o
 -11   1  26        0.02        1.88      5.19 o
 -10   1  26        7.61        6.94      3.84 o
  -9   1  26       17.92        9.58      3.81 o
  -8   1  26       65.14       68.42      5.36 o
  -7   1  26      153.76      156.88      6.94 o
  -6   1  26      206.27      196.17      7.63 o
  -5   1  26      312.04      311.36      9.30 o
  -4   1  26      313.19      342.45      9.54 o
  -3   1  26        0.99        3.48      3.58 o
  -2   1  26        0.65        5.49      3.11 o
  -1   1  26      126.41      141.49      6.25 o
   0   1  26       78.91       76.18      5.08 o
   1   1  26       11.11        5.63      3.32 o
   2   1  26       12.20        5.07      3.54 o
   3   1  26      197.53      202.56      7.68 o
   4   1  26       23.57        7.89      4.18 o
   5   1  26        2.74       -4.23      3.74 o
   6   1  26       40.39       43.82      5.48 o
   7   1  26       16.79       21.99      5.06 o
   8   1  26       24.36       34.00      5.33 o
   9   1  26        0.27        3.70      4.78 o
 -10   2  26        2.29        4.09      4.40 o
  -9   2  26        6.01        9.35      3.84 o
  -8   2  26       40.46       31.51      4.67 o
  -7   2  26        8.92        3.78      3.33 o
  -6   2  26        3.12       -4.08      3.27 o
  -5   2  26      144.52      134.59      6.70 o
  -3   2  26      135.35      142.70      6.79 o
  -2   2  26      316.69      334.27      9.11 o
  -1   2  26       42.81       41.99      4.34 o
   0   2  26      116.75      103.88      5.75 o
   1   2  26       95.54       79.37      5.47 o
   2   2  26       14.51        6.86      3.53 o
   3   2  26        0.19       -4.88      3.25 o
   4   2  26       76.61       65.96      5.57 o
   5   2  26       89.47       88.48      6.48 o
   6   2  26        3.84        7.05      4.59 o
   7   2  26        2.94       19.99      5.68 o
   8   2  26        0.02        2.16      4.50 o
 -10   3  26       11.90       14.00      4.91 o
  -9   3  26       58.73       66.36      6.59 o
  -8   3  26       40.16       54.49     12.07 o
  -7   3  26        7.51        0.94      4.01 o
  -6   3  26       24.08       23.62      4.13 o
  -5   3  26       45.97       35.13      4.51 o
  -4   3  26       76.42       75.58      5.30 o
  -3   3  26        5.60        2.31      3.53 o
  -2   3  26       66.58       89.63      5.63 o
  -1   3  26      157.52      162.41      6.84 o
   0   3  26       37.88       34.31      4.18 o
   1   3  26       48.67       55.46      4.77 o
   2   3  26        2.01       -4.60      3.07 o
   3   3  26       14.18        5.68      3.69 o
   4   3  26       50.61       64.80      5.67 o
   5   3  26       54.34       45.11      5.42 o
   6   3  26        3.77        8.20      5.11 o
   7   3  26        0.15        6.03      5.13 o
   8   3  26        0.00       -3.15      4.70 o
  -9   4  26       71.24       70.38      8.22 o
  -8   4  26       10.23        8.39      5.73 o
  -7   4  26        7.18        6.89      4.53 o
  -6   4  26        1.09       -5.26      3.88 o
  -5   4  26       36.67       38.12      5.18 o
  -4   4  26      388.03      418.55     11.78 o
  -3   4  26        1.62        4.51      3.90 o
  -2   4  26        0.84        6.04      3.99 o
  -1   4  26      118.31      115.39      6.94 o
   0   4  26      141.56      136.91     12.91 o
   1   4  26       80.76       62.00      5.75 o
   2   4  26        3.04       -5.56      3.71 o
   3   4  26        0.18       -4.86      3.93 o
   4   4  26        7.68       12.45      5.81 o
   5   4  26       91.22       94.30      9.22 o
   6   4  26       12.16       13.99      7.16 o
  -7   5  26        5.95       10.03      5.73 o
  -6   5  26        1.43        7.75      5.73 o
  -5   5  26       22.18       40.85      6.71 o
  -4   5  26       34.67       42.66      6.76 o
  -3   5  26       21.64        8.30      5.06 o
  -2   5  26       46.20       38.34      6.52 o
  -1   5  26       41.06       35.54      6.38 o
   0   5  26        0.59        0.81      4.97 o
   1   5  26       35.03       27.77      6.14 o
   2   5  26        3.56        7.01      8.10 o
   3   5  26       87.84       88.93      8.63 o
   4   5  26       37.11       42.53     11.86 o
   5   5  26       17.10       11.16      6.47 o
  -3   6  26       24.20       35.38      6.62 o
  -2   6  26       33.39       31.19      6.42 o
  -1   6  26        3.50        4.38      5.23 o
   0   6  26       38.31       28.20      8.57 o
   1   6  26       14.54       12.27      5.73 o
 -11   1  27       10.75       19.94      4.67 o
 -10   1  27        4.65        4.71      3.80 o
  -9   1  27      103.22      101.20      6.42 o
  -8   1  27      149.37      170.33      7.51 o
  -7   1  27       31.31       27.26      4.18 o
  -6   1  27       45.97       42.37      7.11 o
  -5   1  27       62.31       55.45      5.09 o
  -4   1  27        4.15       12.28      4.06 o
  -3   1  27      127.82      134.79      6.72 o
  -2   1  27       60.25       81.78      5.48 o
  -1   1  27      131.64      151.05      6.77 o
   0   1  27       37.60       48.46      4.66 o
   1   1  27        9.56        8.15      3.55 o
   2   1  27        4.50       -5.29      3.53 o
   3   1  27       51.03       58.52      5.23 o
   4   1  27       31.02       23.52      4.53 o
   5   1  27        0.50       -4.54      3.83 o
   6   1  27        8.95        8.52      4.53 o
   7   1  27        9.69        7.00      4.50 o
   8   1  27       51.38       60.45      6.39 o
 -10   2  27      107.24      121.12      8.18 o
  -9   2  27       88.84       86.80      6.09 o
  -8   2  27        9.81        6.08      3.67 o
  -7   2  27        0.01       -0.13      3.27 o
  -6   2  27        6.24        3.97      3.49 o
  -5   2  27      224.76      225.46      8.04 o
  -4   2  27       55.33       67.10      5.45 o
  -3   2  27       49.55       48.23      4.86 o
  -2   2  27        6.58       12.28      3.81 o
  -1   2  27      133.06      138.88      6.56 o
   0   2  27      315.49      326.11      9.10 o
   1   2  27      109.64      100.58      6.06 o
   2   2  27        3.53        2.28      3.38 o
   3   2  27       61.06       62.32      5.41 o
   4   2  27       19.61       12.32      4.27 o
   5   2  27       39.30       36.21      5.28 o
   6   2  27        4.37       -3.73      4.44 o
   7   2  27        0.00       11.22      4.69 o
   8   2  27        4.99        5.98      4.45 o
  -9   3  27       26.71       25.68      5.08 o
  -8   3  27        1.07        0.18      4.14 o
  -7   3  27       13.37        6.67      4.44 o
  -6   3  27       61.96       60.13      6.07 o
  -5   3  27      104.87       89.74      6.73 o
  -4   3  27       78.72       79.54      5.80 o
  -3   3  27        0.02        5.85      3.70 o
  -2   3  27        6.87        9.93      3.73 o
  -1   3  27      151.31      170.69      7.11 o
   0   3  27        4.20        6.70      3.49 o
   1   3  27      107.04       87.30      7.26 o
   2   3  27        8.13        3.90      3.54 o
   3   3  27        0.88       -5.88      4.68 o
   4   3  27        8.75        4.87      4.73 o
   5   3  27        7.44        6.86      6.66 o
   6   3  27        0.05        4.00      4.87 o
   7   3  27        1.68        5.32      5.20 o
  -8   4  27        8.35       -1.72      5.38 o
  -7   4  27        2.52       -0.94      5.21 o
  -6   4  27       32.08       28.19      5.20 o
  -5   4  27       57.71       67.56      6.41 o
  -4   4  27      118.79      151.56      8.59 o
  -3   4  27        2.53        1.62      4.07 o
  -2   4  27       99.50       98.15     10.95 o
  -1   4  27        0.36        4.46      3.99 o
   0   4  27       66.73       58.13      5.80 o
   1   4  27       34.30       29.99      4.90 o
   2   4  27        0.33       -5.30      5.29 o
   3   4  27       13.49       13.11      5.44 o
   4   4  27        1.45        3.60      5.40 o
   5   4  27        3.35       10.63      9.51 o
   6   4  27        2.80       -0.10      6.21 o
  -6   5  27       24.75       30.36      6.59 o
  -5   5  27        2.47        4.55      5.35 o
  -4   5  27       72.46       64.98      7.69 o
  -3   5  27        1.63       -1.84      4.90 o
  -2   5  27        1.54        5.64      5.15 o
  -1   5  27       11.67       20.50      6.09 o
   0   5  27       61.21       43.64      6.99 o
   1   5  27       15.08       13.95      5.79 o
   2   5  27        0.91       -4.22      7.05 o
   3   5  27        1.65        2.29      5.38 o
   4   5  27        2.57        0.84      5.90 o
 -10   0  28       64.26       72.14     11.16 o
  -9   0  28      103.99      103.80      9.45 o
  -8   0  28        2.49       -2.01      4.90 o
  -7   0  28        0.19        3.69      5.06 o
  -6   0  28       82.74       83.95     10.34 o
  -5   0  28       84.21       84.25      8.36 o
  -4   0  28      210.63      190.38     10.78 o
  -3   0  28       19.39       20.20      8.22 o
  -2   0  28        2.15        7.82      5.38 o
  -1   0  28      191.55      197.57     10.77 o
   0   0  28       68.75       98.68      8.63 o
   1   0  28      305.60      286.25     12.71 o
   2   0  28        1.63        0.74      6.23 o
   3   0  28        1.93       -8.28      5.52 o
   4   0  28       43.49       32.31      7.63 o
   5   0  28       18.45       15.30      6.92 o
   6   0  28        2.47      -16.91     11.28 o
   7   0  28       19.14       20.31     13.51 o
   8   0  28       28.94       20.92      7.62 o
 -10   1  28        6.74       19.20      4.53 o
  -9   1  28       95.76      103.47      8.14 o
  -8   1  28      168.24      183.02      9.35 o
  -7   1  28       16.81       12.79      3.96 o
  -6   1  28        0.28       -4.87      3.25 o
  -5   1  28        0.82       -4.86      3.28 o
  -4   1  28       66.53       58.51      5.26 o
  -3   1  28      650.22      649.88     13.43 o
  -2   1  28      236.38      283.69      9.50 o
  -1   1  28      150.02      175.85      7.23 o
   0   1  28       42.84       33.35      4.46 o
   1   1  28      109.96       84.73      6.14 o
   2   1  28        7.93       -4.93      3.29 o
   3   1  28        5.51       -1.33      3.73 o
   4   1  28       77.94       83.86      6.36 o
   5   1  28        7.75        6.16      4.23 o
   6   1  28        0.03       -2.20      4.13 o
   7   1  28       79.72       66.44      6.55 o
   8   1  28      191.87      212.36     10.99 o
 -10   2  28        9.00       11.84      5.09 o
  -9   2  28       10.16       16.78      4.88 o
  -8   2  28        8.31        3.80      3.31 o
  -7   2  28        2.75        1.65      3.67 o
  -6   2  28       14.30       18.45      4.05 o
  -5   2  28      179.74      210.81      8.08 o
  -4   2  28       69.62       67.48      5.43 o
  -3   2  28      329.19      360.67     11.12 o
  -2   2  28       21.12       25.71      4.33 o
  -1   2  28       10.17       11.14      3.64 o
   0   2  28        7.85       17.85      3.93 o
   1   2  28      156.67      150.52      7.05 o
   2   2  28        0.00       -4.99      3.33 o
   3   2  28        8.63        6.49      3.87 o
   4   2  28       12.55       13.87      4.33 o
   5   2  28       46.46       41.51      5.63 o
   6   2  28       10.08       -2.47      4.40 o
   7   2  28        9.32       12.09      4.86 o
  -9   3  28       23.46       15.38      5.01 o
  -8   3  28       34.15       39.74      5.64 o
  -7   3  28       66.17       67.95      6.37 o
  -6   3  28        1.73       -1.66      4.18 o
  -5   3  28       25.01       23.68      4.94 o
  -4   3  28        1.66        0.07      4.10 o
  -3   3  28       31.37       42.09      4.82 o
  -2   3  28       32.98       27.42      4.65 o
  -1   3  28        0.02        2.95      3.57 o
   0   3  28      139.58      135.19      6.84 o
   1   3  28      163.15      156.78      7.20 o
   2   3  28        0.18       -4.95      3.30 o
   3   3  28       25.17       24.67      5.13 o
   4   3  28        1.38       -6.48      4.32 o
   5   3  28        0.10       -1.16      5.21 o
   6   3  28        0.26        2.86      4.90 o
  -7   4  28       14.13        5.30      4.51 o
  -6   4  28       54.57       54.33      6.16 o
  -5   4  28      387.73      425.42     15.89 o
  -4   4  28        7.59        3.65      4.33 o
  -3   4  28      127.68      132.33      7.86 o
  -2   4  28       14.34       13.97      4.58 o
  -1   4  28       25.87       21.35      4.80 o
   0   4  28       21.76       31.84      5.20 o
   1   4  28        0.01       -3.74      3.80 o
   2   4  28        6.86       -0.63      4.19 o
   3   4  28       14.18       10.56      5.88 o
   4   4  28        0.99        5.08      5.81 o
   5   4  28       81.98       75.70      9.30 o
  -5   5  28        6.42        9.82      5.75 o
  -4   5  28       12.48       17.68      6.12 o
  -3   5  28       10.34       16.35      6.04 o
  -2   5  28        0.09        6.49      5.38 o
  -1   5  28       22.24       23.96      6.02 o
   0   5  28       13.30       13.72      7.40 o
   1   5  28        1.53       -0.59      5.15 o
   2   5  28        1.56       -7.43      5.17 o
   3   5  28        0.07       -5.83      6.11 o
 -10   1  29        1.33        6.92      4.37 o
  -9   1  29       56.50       48.05      5.41 o
  -8   1  29      130.94      140.13      7.45 o
  -7   1  29        5.20        4.78      3.79 o
  -6   1  29        1.91       -3.69      3.42 o
  -5   1  29       16.29        9.55      3.93 o
  -4   1  29       96.02       79.29      5.88 o
  -3   1  29      620.08      631.84     13.43 o
  -2   1  29        1.48        6.88      3.85 o
  -1   1  29        9.54        6.52      3.79 o
   0   1  29        0.00        1.38      3.63 o
   1   1  29      122.32      126.63      6.90 o
   2   1  29        0.76       -4.38      3.77 o
   3   1  29        0.19       -4.48      3.61 o
   4   1  29        8.82       10.07      4.22 o
   5   1  29        4.94        5.55      4.53 o
   6   1  29        1.03       -3.32      4.23 o
   7   1  29       82.11       58.00      6.43 o
  -9   2  29       18.84       25.98      5.48 o
  -8   2  29       19.93       24.17      4.67 o
  -7   2  29       28.33       20.84      4.31 o
  -6   2  29        7.72        0.25      3.63 o
  -5   2  29       14.53       14.91      4.02 o
  -4   2  29       48.96       32.66      4.62 o
  -3   2  29       74.13       85.62      5.91 o
  -2   2  29        1.49        2.55      3.63 o
  -1   2  29        8.41        5.67      3.79 o
   0   2  29        6.27       11.51      3.84 o
   1   2  29        7.78       15.39      4.48 o
   2   2  29        0.00       -4.93      3.29 o
   3   2  29        2.62       -5.03      3.50 o
   4   2  29        1.49       -5.69      3.79 o
   5   2  29        5.25        3.10      4.24 o
   6   2  29       18.00       18.65      4.97 o
   7   2  29        0.67       -1.18      4.47 o
  -8   3  29       58.12       61.68      5.53 o
  -7   3  29       19.50       21.67      5.77 o
  -6   3  29        4.57        3.02      4.27 o
  -5   3  29       42.40       42.23      5.72 o
  -4   3  29       45.88       32.71      6.91 o
  -3   3  29      511.02      516.67     13.92 o
  -2   3  29       35.99       41.42      5.73 o
  -1   3  29       82.77       87.18      6.85 o
   0   3  29        0.02        7.15      4.48 o
   1   3  29       53.63       53.23      6.07 o
   2   3  29        2.28       -2.83      4.04 o
   3   3  29        0.88       -3.66      4.01 o
   4   3  29        3.58        3.30      4.62 o
   5   3  29        5.24        6.47      4.97 o
   6   3  29       27.18       29.72      6.17 o
  -7   4  29        0.20       -0.58      5.41 o
  -6   4  29       23.39       23.32      6.52 o
  -5   4  29       22.61       36.51      5.67 o
  -4   4  29        9.43        9.85      4.74 o
  -3   4  29      234.23      247.20     10.07 o
  -2   4  29       19.18       18.81      4.94 o
  -1   4  29       32.61       33.42      5.26 o
   0   4  29       55.68       60.75      6.19 o
   1   4  29        0.87       -0.85      4.15 o
   2   4  29        0.19       -4.42      5.23 o
   3   4  29       18.08        7.86      5.81 o
   4   4  29       16.03       25.64      6.80 o
  -4   5  29       43.34       56.23      7.84 o
  -3   5  29        0.82        0.97     10.69 o
  -2   5  29       34.19       31.68      6.71 o
  -1   5  29        0.87        5.34      5.40 o
   0   5  29        1.38       -0.60      7.05 o
   1   5  29       14.74        5.82      5.88 o
   2   5  29        1.12       -5.06      5.99 o
  -9   0  30        0.59        0.02      5.56 o
  -8   0  30       51.81       57.50      8.93 o
  -7   0  30      182.88      216.18     11.94 o
  -6   0  30      122.86      120.44      9.87 o
  -5   0  30      140.07      185.09     11.19 o
  -4   0  30        0.89       -0.85      5.23 o
  -3   0  30       46.44       51.23      7.21 o
  -2   0  30       25.75       17.46      5.92 o
  -1   0  30      163.07      107.19      9.51 o
   0   0  30       34.15       48.12      9.98 o
   1   0  30      527.82      532.67     49.10 o
   2   0  30        2.66       -2.25      5.18 o
   3   0  30        2.84       -2.94      5.65 o
   4   0  30        0.10       -3.97      5.56 o
   5   0  30      103.37      119.38     10.76 o
   6   0  30       11.85       17.68      7.55 o
   7   0  30        7.51        7.23      7.05 o
  -9   1  30        8.19        7.88      4.08 o
  -8   1  30       85.50       84.76      6.27 o
  -7   1  30       14.40        9.92      4.11 o
  -6   1  30       24.22       26.34      4.47 o
  -5   1  30       42.28       49.29      5.24 o
  -4   1  30       60.68       34.84      4.79 o
  -3   1  30      864.71      883.63     16.48 o
  -2   1  30        7.00        0.06      3.92 o
  -1   1  30       22.34       28.49      4.63 o
   0   1  30        0.00       -3.31      3.78 o
   1   1  30      666.32      665.46     18.82 o
   2   1  30        4.31        1.91      3.97 o
   3   1  30       23.87       31.16      4.97 o
   4   1  30       11.22       15.22      4.49 o
   5   1  30        1.39       -2.77      4.28 o
   6   1  30       23.06       26.92      5.39 o
   7   1  30       72.66       58.29      6.78 o
  -9   2  30        5.73        5.35      4.90 o
  -8   2  30        0.48        1.42      4.71 o
  -7   2  30        5.09        0.22      3.86 o
  -6   2  30        4.22        3.19      3.71 o
  -5   2  30       30.52       32.66      4.73 o
  -4   2  30       14.12       24.92      4.96 o
  -3   2  30      156.35      161.59      7.60 o
  -2   2  30       31.24       28.16      5.19 o
  -1   2  30       73.71       69.90      5.68 o
   0   2  30       13.83       15.07      4.09 o
   1   2  30       43.25       44.95      5.12 o
   2   2  30        4.50        2.94      4.14 o
   3   2  30        0.43       -2.01      3.78 o
   4   2  30       11.93       12.20      4.52 o
   5   2  30        9.71       10.76      4.66 o
   6   2  30        0.01        0.83      4.35 o
  -8   3  30       18.45       27.34      5.38 o
  -7   3  30        4.03        0.13      4.34 o
  -6   3  30       22.48       34.02      8.02 o
  -5   3  30       13.83       12.01      4.71 o
  -4   3  30        0.39        0.01      4.28 o
  -3   3  30       61.17       70.49      6.76 o
  -2   3  30        0.14       -0.14      4.36 o
  -1   3  30      140.57      130.35      8.25 o
   0   3  30       29.07       24.70      6.47 o
   1   3  30        5.03        8.53      4.74 o
   2   3  30        9.07        5.89      4.75 o
   3   3  30       13.37        5.58      4.61 o
   4   3  30        0.05       -6.57      4.38 o
   5   3  30       12.56       21.69      5.59 o
  -6   4  30       15.43       21.15      6.79 o
  -5   4  30        0.86        0.71      8.81 o
  -4   4  30        0.28        9.56      5.90 o
  -3   4  30       12.43       23.27      5.28 o
  -2   4  30        0.15       -1.53      4.29 o
  -1   4  30       39.48       60.22      6.44 o
   0   4  30       11.21       13.00      5.88 o
   1   4  30        1.18       -1.42      5.62 o
   2   4  30        0.68        0.78      5.38 o
   3   4  30        0.19        0.09      5.71 o
  -2   5  30        7.63       14.49      6.15 o
  -1   5  30        4.00       -1.76      8.81 o
  -9   1  31      100.02      147.52     18.21 o
  -8   1  31       29.60       40.91      5.34 o
  -7   1  31        0.69       -0.48      3.71 o
  -6   1  31        0.86        0.83      3.57 o
  -5   1  31       21.43       24.49      4.48 o
  -4   1  31        1.75       -3.24      3.65 o
  -3   1  31      190.00      211.18      8.53 o
  -2   1  31        2.43       -5.59      3.72 o
  -1   1  31       44.80       37.42      5.10 o
   0   1  31       37.86       33.58      5.22 o
   1   1  31      222.63      234.77     10.33 o
   2   1  31       35.52       46.04      5.39 o
   3   1  31        3.22        0.49      3.96 o
   4   1  31        6.62        2.47      5.80 o
   5   1  31        0.32       -5.94      3.96 o
   6   1  31        4.45       -5.82      4.51 o
  -8   2  31       27.59       26.01      6.96 o
  -7   2  31       20.10       13.21      4.96 o
  -6   2  31        2.40        3.94      3.99 o
  -5   2  31       17.17       18.68      4.53 o
  -4   2  31       35.19       35.47      5.01 o
  -3   2  31       14.91       19.38      4.42 o
  -2   2  31       61.49       68.11      6.00 o
  -1   2  31        1.67       11.28      4.23 o
   0   2  31       96.56      112.26      7.03 o
   1   2  31       97.21      101.04      6.73 o
   2   2  31        8.61        7.24      4.23 o
   3   2  31        3.31        0.00      4.64 o
   4   2  31       10.01        4.85      4.27 o
   5   2  31       16.74        7.21      4.58 o
  -7   3  31        8.07        6.49      5.68 o
  -6   3  31       12.06       16.03      5.00 o
  -5   3  31        0.01       -5.20      4.34 o
  -4   3  31        3.14        7.53      4.70 o
  -3   3  31       71.97       70.30      6.79 o
  -2   3  31       11.65       17.23      5.11 o
  -1   3  31       31.62       36.13      5.64 o
   0   3  31        0.16        4.52      4.58 o
   1   3  31      195.41      179.50      9.48 o
   2   3  31       28.66       29.53      6.79 o
   3   3  31        5.82        3.12      4.73 o
   4   3  31        1.28       -6.78      4.52 o
  -5   4  31       21.13       18.10      6.64 o
  -4   4  31        0.12        2.02      6.02 o
  -3   4  31       14.17       21.75      6.79 o
  -2   4  31        0.24        2.16      6.05 o
  -1   4  31        6.04        7.85      6.12 o
   0   4  31        5.75        9.97      6.02 o
   1   4  31        0.37        3.64      5.81 o
   2   4  31       15.21       20.57     10.45 o
  -8   0  32       48.65       61.47      8.63 o
  -7   0  32       59.00       57.08     12.92 o
  -6   0  32        4.74       11.26      6.02 o
  -5   0  32        2.02        0.27      5.21 o
  -4   0  32        1.12        1.00      5.28 o
  -3   0  32        1.77       -1.66      5.21 o
  -2   0  32      130.36      108.91      9.95 o
  -1   0  32       91.81      101.78      9.86 o
   0   0  32      144.37      151.46     11.26 o
   1   0  32       25.57       25.67      8.69 o
   2   0  32       27.30       23.42      6.89 o
   3   0  32       23.11       10.97      6.23 o
   4   0  32       89.20      130.21     11.38 o
   5   0  32        0.05        2.37      6.38 o
  -8   1  32       11.29        5.76      5.60 o
  -7   1  32        0.25       -1.34      3.77 o
  -6   1  32        0.01       -3.20      3.58 o
  -5   1  32        2.81        5.43      3.97 o
  -4   1  32       13.46       12.04      4.09 o
  -3   1  32        0.44        0.52      3.90 o
  -2   1  32       16.56       11.38      4.23 o
  -1   1  32       23.39       19.78      4.63 o
   0   1  32       41.26       32.38      5.08 o
   1   1  32       41.11       50.35      5.65 o
   2   1  32       90.84       93.39      6.88 o
   3   1  32        0.11       -1.87      4.13 o
   4   1  32        2.87       -1.54      4.27 o
   5   1  32        4.93        2.23      4.63 o
  -7   2  32       18.77       14.83      5.29 o
  -6   2  32        1.13       -0.40      6.18 o
  -5   2  32       33.54       30.37      4.81 o
  -4   2  32       48.57       52.38      5.62 o
  -3   2  32        0.10       -1.13      3.87 o
  -2   2  32       12.69       15.58      4.65 o
  -1   2  32       74.92       76.33      6.17 o
   0   2  32       44.89       35.11      5.46 o
   1   2  32      103.89       97.90      6.83 o
   2   2  32        0.58        5.72      4.39 o
   3   2  32       20.91       26.52      5.14 o
   4   2  32       23.03       22.83      5.08 o
  -6   3  32        1.61        3.32      4.64 o
  -5   3  32        3.57       -0.01      4.70 o
  -4   3  32       44.41       46.60      6.15 o
  -3   3  32       64.77       85.11      7.45 o
  -2   3  32       82.10       80.24      7.35 o
  -1   3  32       53.36       56.35      6.55 o
   0   3  32        6.32        2.74      4.82 o
   1   3  32       59.49       76.44      7.45 o
   2   3  32        3.91        4.75      4.81 o
   3   3  32       11.43       14.22      5.44 o
  -3   4  32        0.62       -2.46      7.75 o
  -2   4  32       50.71       59.88      8.36 o
  -1   4  32        1.88        5.24     12.69 o
   0   4  32       27.03       26.52      7.09 o
   1   4  32       28.28       23.06      7.06 o
  -7   1  33        5.81        0.01      4.16 o
  -6   1  33        0.96       -0.95      4.03 o
  -5   1  33        7.79       10.17      5.26 o
  -4   1  33       69.44       87.99      6.58 o
  -3   1  33       21.40       26.17      4.87 o
  -2   1  33       43.83       42.29      5.23 o
  -1   1  33        0.03       -2.41      3.90 o
   0   1  33        2.31        2.50      4.36 o
   1   1  33       21.03       45.11      5.59 o
   2   1  33       15.16       20.40      4.90 o
   3   1  33        1.16        4.83      4.32 o
   4   1  33        5.48        1.63      4.48 o
  -6   2  33        0.11       -5.04      4.52 o
  -5   2  33        4.93        9.77      4.95 o
  -4   2  33        5.34       11.70      5.06 o
  -3   2  33        0.18       -4.22      4.24 o
  -2   2  33       98.27       83.76      6.59 o
  -1   2  33       21.97       35.90      5.31 o
   0   2  33       32.11       44.84      6.14 o
   1   2  33       26.75       34.86      7.52 o
   2   2  33        2.19        1.18      4.16 o
   3   2  33        4.02       15.19      5.60 o
   4   2  33        0.17       -5.98      4.92 o
  -5   3  33       88.28       96.30      8.08 o
  -4   3  33       20.89       18.33      5.60 o
  -3   3  33       38.28       37.23      6.19 o
  -2   3  33        4.17        5.98      4.83 o
  -1   3  33       11.49       20.78      5.59 o
   0   3  33        1.65        6.84      5.10 o
   1   3  33        0.52        6.69      5.15 o
   2   3  33       18.49       18.33      5.67 o
  -6   0  34        0.59       14.55     19.38 o
  -5   0  34        2.74        3.86      8.69 o
  -4   0  34       54.75       66.26      8.52 o
  -3   0  34       10.49       29.36      7.09 o
  -2   0  34       16.47        8.01      5.75 o
  -1   0  34        2.07       -2.52      5.56 o
   0   0  34        2.97        9.21      7.28 o
   1   0  34       12.57       22.20      7.21 o
   2   0  34       52.30       56.75      8.80 o
   3   0  34       43.76       70.94      9.38 o
  -6   1  34        0.04       -5.97      3.98 o
  -5   1  34       21.81       17.62      4.56 o
  -4   1  34       54.99       76.48      6.34 o
  -3   1  34        1.66        0.96      4.09 o
  -2   1  34        2.11        2.68      4.10 o
  -1   1  34        4.21       -5.84      3.89 o
   0   1  34       36.50       27.01      5.10 o
   1   1  34       29.29       63.70      6.42 o
   2   1  34        2.19        1.55      4.20 o
   3   1  34        2.09       -0.61      4.29 o
  -5   2  34      106.46      118.63      8.67 o
  -4   2  34        1.25       -0.52      4.81 o
  -3   2  34        1.28        2.03      4.95 o
  -2   2  34        5.15       12.98      5.21 o
  -1   2  34       14.98       19.04      5.56 o
   0   2  34        5.59       11.76      5.33 o
   1   2  34        0.18        3.69      5.03 o
   2   2  34       11.95       17.10      5.67 o
  -3   3  34       23.88       29.43      6.04 o
  -2   3  34       90.87       83.57      7.75 o
  -1   3  34        0.27        7.08      5.25 o
   0   3  34       50.56       79.48      7.64 o
  -5   1  35        4.58       15.05      4.67 o
  -4   1  35       17.84       27.54      5.22 o
  -3   1  35       22.00       28.66      5.93 o
  -2   1  35       12.00        3.67      4.33 o
  -1   1  35        0.30        3.72      4.28 o
   0   1  35        2.97        3.14      4.42 o
   1   1  35        0.01       -0.09      4.22 o
   2   1  35        6.67        9.11      4.60 o
  -4   2  35       52.97       70.39      7.43 o
  -3   2  35        0.24        1.53      5.08 o
  -2   2  35       16.92        9.81      5.37 o
  -1   2  35        1.42        0.38      4.97 o
   0   2  35        1.78       -5.01      4.87 o
   1   2  35        5.99        1.90      5.51 o
  -4   0  36        8.93       16.69      7.16 o
  -3   0  36       14.64       23.55      7.47 o
  -2   0  36       12.52        2.39      6.25 o
  -1   0  36       10.81        8.46      7.05 o
   0   0  36        0.32       -9.34      6.23 o
   1   0  36       24.82       35.47      8.52 o
  -3   1  36       15.91       13.26      4.91 o
  -2   1  36        0.02       -3.06      4.32 o
  -1   1  36        6.86        6.58      4.78 o
   0   1  36        4.44       14.49      5.00 o
 
